# Supplementary material for: A new form of diabetes caused by INS mutations defined by zygosity, stem cell and population data
Source: EMBO Mol Med. 2026 Jan 3;18(2):620–45. doi: 10.1038/s44321-025-00362-9 (PMC12905373; doi:10.1038/s44321-025-00362-9)
Supplement: Supplementary file 3 — Dataset EV1 [file 44321_2025_362_MOESM3_ESM.xlsx]

## Sheet: DatasetEV1
DatasetEV1. Integrated gene set enrichment assay reveals a suppressed profile in homozygous R6C β cells
ID	p.Val	FDR	NES	Size	geneList_genesymbol	collection
GOBP_CELLULAR_RESPONSE_TO_BIOTIC_STIMULUS	9.23258e-10	8.22315e-07	-2.03523	218	ZC3H12A,CXCL1,PYCARD,NFKBIB,ZFP36,NR1D1,LYN,CXCL6,SIGIRR,TICAM1,CARD16,TSPO,NFKBIZ,TNIP1,NFKBIA,TNFAIP3,GBP2,CASP1,LITAF,RARA,MAPK3,TNF,HSF1,CX3CL1,CLEC7A,NOTCH2,HDAC5,CXCL2,CXCL3,CXCL5,DDIT3,GHSR,AXL,PABPN1,TRIB1,TLR2,SLC7A5,TNIP2,TLR4,PTAFR,RELA,IL36G,CCL2,NOD2,MIF,NFKB1,GBP3,GSTP1,NOTCH1,FBH1,TP53,NFKBIL1,DAB2IP,ADAMTS13,IRAK1,CXCL8,CXCL10,IRAK3,SERPINE1,VIM,UPF1,MAP2K7,RIPK2,IRAK2,MAP2K3,SYK,…	GO
GOBP_EPITHELIAL_CELL_PROLIFERATION	6.85882e-10	8.22315e-07	-1.83814	426	NEAT1,HMOX1,MYC,NR4A1,ZFP36,NR1D1,OVOL2,KLK8,VEGFB,IHH,NFKBIZ,TNFAIP3,NR4A3,FERMT1,YAP1,PRKD2,ZNF580,APOE,FLT1,HES1,CCND1,WNT10B,TNF,EGR3,IGFBP4,FGFBP1,LAMA5,THBS1,CAV1,SIX1,NOTCH2,HRAS,MAP2K2,GHSR,OSR1,NRP2,PTPRN,PGF,TGM1,WDR13,ODAM,CAV2,HMX2,EFNB2,ATOH8,ZFP36L1,MMP12,BAD,FZD7,KLF9,TGFA,JCAD,SOX9,CCL2,GRN,SFN,NOD2,APLNR,NRARP,IRS2,OVOL1,SOX2,SPINK1,SIRT6,FGFR2,FA2H,EPHA2,PKHD1,NOTCH1,TACR1,HES5,…	GO
GOBP_POSITIVE_REGULATION_OF_EPITHELIAL_CELL_PROLIFERATION	4.07127e-10	8.22315e-07	-2.10859	194	NEAT1,HMOX1,MYC,NR4A1,VEGFB,IHH,TNFAIP3,NR4A3,YAP1,PRKD2,ZNF580,CCND1,TNF,EGR3,FGFBP1,NOTCH2,HRAS,GHSR,OSR1,NRP2,PTPRN,PGF,TGM1,ODAM,CAV2,HMX2,MMP12,BAD,FZD7,TGFA,JCAD,SOX9,GRN,NOD2,APLNR,NRARP,IRS2,SPINK1,SIRT6,FGFR2,PKHD1,NOTCH1,TACR1,TGFB1,STAT3,POLD4,REG3A,HTR2B,TWIST1,ECM1,RBPJ,ANG,SMO,PDGFB,BMP5,ITGB3,EGFR,LRG1,CLDN1,ESRP2,EMC10,JAML,ITGA4,FLT4,RUNX2,TCF7L2,HSPG2,AREG,GHRL,SHH,B4GALT1,EGF,E…	GO
GOBP_REGULATION_OF_EPITHELIAL_CELL_PROLIFERATION	5.15536e-10	8.22315e-07	-1.93982	351	NEAT1,HMOX1,MYC,NR4A1,ZFP36,NR1D1,OVOL2,VEGFB,IHH,TNFAIP3,NR4A3,YAP1,PRKD2,ZNF580,APOE,FLT1,HES1,CCND1,WNT10B,TNF,EGR3,FGFBP1,LAMA5,THBS1,CAV1,SIX1,NOTCH2,HRAS,GHSR,OSR1,NRP2,PTPRN,PGF,TGM1,WDR13,ODAM,CAV2,HMX2,EFNB2,ATOH8,ZFP36L1,MMP12,BAD,FZD7,KLF9,TGFA,JCAD,SOX9,CCL2,GRN,SFN,NOD2,APLNR,NRARP,IRS2,OVOL1,SOX2,SPINK1,SIRT6,FGFR2,FA2H,PKHD1,NOTCH1,TACR1,HES5,DAB2,TIE1,TGFB1,STAT3,DAB2IP,POLD4,REG3…	GO
GOBP_REGULATION_OF_INFLAMMATORY_RESPONSE	8.19322e-10	8.22315e-07	-1.91108	337	NEAT1,IER3,C2CD4B,PYCARD,APCS,C2CD4A,ZFP36,NR1D1,TREX1,LYN,KLF4,CARD16,METRNL,NFKBIZ,TNIP1,NFKBIA,NCF1,TNFAIP3,ZP3,CCN4,CASP1,TNFRSF1A,MGLL,APOE,LRRC19,SPHK1,GPER1,TNF,FANCD2,FNDC4,CX3CL1,LRFN5,PTGS2,SHARPIN,FURIN,IL23A,BIRC3,GHSR,SAA1,ABHD12,AOAH,VAMP2,TRADD,PTGES,TAFA3,BCL6,RHBDF2,CASP5,TLR2,TLR4,CTSC,PRKCD,OSMR,TYRO3,RELA,FFAR2,LGALS1,GRN,SEMA7A,NOD2,SUCNR1,RPS19,C1QTNF3,NFKB1,GPS2,PLA2G10,DDT…	GO
GOBP_RESPONSE_TO_MOLECULE_OF_BACTERIAL_ORIGIN	1.79802e-10	8.22315e-07	-1.97788	312	ZC3H12A,CXCL1,PYCARD,NFKBIB,NR4A1,FOS,ZFP36,NR1D1,GJB2,NFKB2,FOSL2,LYN,CXCL6,SIGIRR,TICAM1,CARD16,TSPO,NFKBIZ,MAPKAPK2,TNIP1,NFKBIA,TNFAIP3,GBP2,CASP1,SMAD6,LITAF,RARA,MAPK3,TNF,HSF1,WDR83,CX3CL1,HDAC5,PTGS2,CXCL2,CXCL3,CXCL5,ADM,GHSR,AXL,PABPN1,CYP1A1,TRIB1,TLR2,SLC7A5,TNIP2,TLR4,PTAFR,RELA,IL36G,CCL2,NOD2,MIF,NFKB1,CITED1,INAVA,FGFR2,GBP3,GSTP1,NOTCH1,P2RX7,PCK2,NFKBIL1,DAB2IP,SLPI,ADAMTS13,IRA…	GO
GOBP_CELLULAR_RESPONSE_TO_MOLECULE_OF_BACTERIAL_ORIGIN	1.45185e-09	1.10838e-06	-2.07869	191	ZC3H12A,CXCL1,PYCARD,NFKBIB,ZFP36,NR1D1,LYN,CXCL6,SIGIRR,TICAM1,CARD16,TSPO,NFKBIZ,TNIP1,NFKBIA,TNFAIP3,GBP2,CASP1,LITAF,RARA,MAPK3,TNF,HSF1,CX3CL1,HDAC5,CXCL2,CXCL3,CXCL5,GHSR,AXL,PABPN1,TRIB1,TLR2,SLC7A5,TNIP2,TLR4,PTAFR,RELA,IL36G,CCL2,NOD2,MIF,NFKB1,GBP3,GSTP1,NFKBIL1,DAB2IP,ADAMTS13,IRAK1,CXCL8,CXCL10,IRAK3,SERPINE1,VIM,UPF1,MAP2K7,RIPK2,IRAK2,MAP2K3,GFER,LTF,IL1A,AKAP8,LDOC1,TLR6,SPON2,TBXA…	GO
GOBP_CYTOKINE_MEDIATED_SIGNALING_PATHWAY	2.08758e-09	1.39451e-06	-1.81592	446	NR1H2,CXCL1,PYCARD,DUOX1,TXK,IL17RE,TREX1,LYN,ACKR2,CXCL6,SIGIRR,CD44,PRLR,IFITM2,CARD16,OASL,NFKBIZ,MAPKAPK2,NFKBIA,TNFAIP3,TNFRSF13C,YAP1,IRF1,CASP1,FOXC1,EGR1,TNFRSF1A,GPR35,IL15RA,MAPK3,SLC1A1,SPHK1,TNF,TRAF2,IFITM3,CX3CL1,CAV1,KRT18,CSNK2B,NOL3,CXCL2,SHARPIN,CIB1,CXCL3,CXCL5,BIRC3,TBKBP1,AXL,MIB2,THPO,TRADD,SH2B2,F2RL1,TNFRSF18,TNFRSF4,IL31RA,TNIP2,IL1RN,IFITM1,MMP12,BAD,SP100,OSMR,IRF7,RELA…	GO
GOBP_POSITIVE_REGULATION_OF_INFLAMMATORY_RESPONSE	3.22063e-09	1.91234e-06	-2.19282	122	NEAT1,C2CD4B,PYCARD,C2CD4A,NFKBIZ,TNIP1,NFKBIA,ZP3,CCN4,CASP1,TNFRSF1A,TNF,CX3CL1,PTGS2,IL23A,TRADD,TAFA3,CASP5,TLR2,TLR4,CTSC,OSMR,FFAR2,LGALS1,GRN,SUCNR1,RPS19,DDT,GPSM3,TRPV4,TGFB1,CASP12,TLR7,SERPINE1,CASP4,MAPK13,CEBPB,NINJ1,NUPR1,GSDMD,IL18,CD81,NAPEPLD,AGTR1,GPR4,S100A8,IL12B,NMI,PLA2G7,PLCG2,SETD4,ADAM8	GO
GOBP_WOUND_HEALING	5.6935e-09	3.04261e-06	-1.79151	405	GP1BB,HMOX1,HSPB1,APCS,TNFRSF12A,DUOX1,LYN,CD44,AQP1,PRKG1,TIMP1,PLAUR,FN1,TNFAIP3,CNN2,FERMT1,YAP1,MYL9,CCN4,ITGA5,TFPI2,APOE,VWF,TNF,THBS1,S100A10,CX3CL1,CSRP1,CARMIL2,CAV1,C1QTNF1,CLEC7A,NOTCH2,SERPINA1,RHOC,CLDN3,DTNBP1,PROCR,HRAS,CD151,SDC4,FLNA,ANXA2,AXL,FUNDC2,ACTB,BLOC1S3,SAA1,CCN1,ODAM,ENTPD2,F2RL1,VPS4A,AJUBA,DGKZ,PDPN,MMP12,TLR4,PRKCD,FZD7,TYRO3,AJAP1,CHMP6,NOTCH4,MYOF,ITGB6,USF1,TSPAN…	GO
GOBP_RESPONSE_TO_TUMOR_NECROSIS_FACTOR	8.98643e-09	4.36577e-06	-2.01064	213	CALCA,ZC3H12A,PYCARD,FOS,ZFP36,NR1D1,UBD,CARD16,MAPKAPK2,NFKBIA,TNFAIP3,TNFRSF13C,GBP2,CASP1,TNFRSF1A,HYAL3,SMPD4,HES1,MAPK3,SPHK1,GPER1,TNF,TRAF2,THBS1,KRT18,CXCL16,PTGS2,NOL3,SHARPIN,CIB1,KLF2,BIRC3,MIB2,TRADD,F2RL1,TNFRSF18,TNFRSF4,ZFP36L1,RELA,NPNT,CCL2,NFKB1,GPS2,ZFP36L2,GBP3,ENDOG,GSTP1,INPP5K,HSPA1A,PCK2,CARD14,SLC2A4,TP53,DAB2IP,GSDME,ADAMTS13,CXCL8,ARHGEF2,CLDN18,KRT8,CASP4,MAP2K7,SYK,CL…	GO
GOBP_CANONICAL_NF_KAPPAB_SIGNAL_TRANSDUCTION	1.03001e-08	4.58698e-06	-1.88655	291	HMOX1,ZC3H12A,BCL3,HSPB1,PYCARD,NFKBIB,RELB,NR1D1,NFKB2,UBD,LTBR,S100A4,TICAM1,CARD16,TNIP1,NFKBIA,TNFAIP3,CASP1,TNFRSF1A,CASP10,LITAF,LRRC19,JMJD8,TNF,TRAF2,WDR83,CX3CL1,CAV1,CLEC7A,RHOC,SHARPIN,TRIM62,BIRC3,GJA1,FLNA,RNF31,TRIM8,LTB,MIB2,TRADD,F2RL1,TLR2,AJUBA,TNIP2,SUMO4,TLR4,RELA,LGALS1,CD74,TNFRSF10B,NOD2,PINK1,NFKB1,SQSTM1,S100A13,INAVA,GSTP1,USP20,SECTM1,TGFB1,NFKBIL1,DAB2IP,HTR2B,IRAK1,EC…	GO
GOMF_DNA_BINDING_TRANSCRIPTION_REPRESSOR_ACTIVITY	2.94892e-08	1.21223e-05	-1.88458	262	NFATC2,MYC,ERF,E4F1,NR1D1,MXD3,OVOL2,CREB3L1,ZNF219,JDP2,CDX2,SOX13,NKX6-3,BHLHE41,HES6,RARA,ATF3,MITF,HES1,IRX3,NR2F6,ZC3H8,ZNF205,ETS2,HSF1,MZF1,BHLHE40,KLF16,TFAP2C,GTF2IRD1,MAFK,TGIF1,FOXQ1,BCL6,ZBTB45,ZNF692,IRX2,ZBTB7B,ZGPAT,SNAI3,ZBTB25,ASCL1,RELA,NKX6-2,GLIS3,NFKB1,OVOL1,MYPOP,NACC2,HES5,PATZ1,TP53,VAX1,POU6F1,TWIST1,ETV6,TGIF2,PPARD,ZNF668,REST,CEBPB,MSX1,ETV7,AEBP1,VAX2,CC2D1A,NACC1,DEA…	GO
GOBP_ERK1_AND_ERK2_CASCADE	3.39208e-08	1.2948e-05	-1.88992	282	LIF,MYC,PYCARD,ICAM1,LYN,CD44,TNIP1,FN1,RRAS,DUSP5,PRKD2,APOE,ATF3,MAPK3,ARHGEF5,GPER1,TNF,CCN2,CX3CL1,NOTCH2,PTPRR,CIB1,PDGFC,HRAS,MAP2K2,DUSP4,CCN1,THPO,SPRED3,HTR2C,F2RL1,ZFP36L1,TLR4,SOX9,SPRY2,NPNT,CD74,MARCO,SEMA7A,NOD2,MIF,BMP2,ZFP36L2,MT3,ARRB1,DDT,NTRK1,FGFR2,CTSH,EPHA2,PKHD1,GSTP1,NOTCH1,ALKAL2,DUSP26,FGF20,DAB2,P2RY6,TRPV4,TGFB1,DAB2IP,HTR2B,EZR,DUSP10,DUSP3,CSK,MAP2K7,RIPK2,PDGFB,SYK,…	GO
GOBP_EPIDERMIS_DEVELOPMENT	4.70379e-08	1.6758e-05	-1.82879	324	APCDD1,PKP3,ETV4,ZFP36,SPRR1B,OVOL2,FOSL2,MAFF,KRT77,KLF4,NFKBIZ,CST6,FERMT1,YAP1,FOXC1,HES1,FOXI3,WNT10B,PLAAT4,ALOXE3,TNF,CCN2,SCEL,FLNB,EMP1,LAMA5,JAG2,KRT16,ST14,TPRN,SHARPIN,WHRN,NAB2,KRT7,TGM1,LSR,WNT10A,TRADD,SOX21,FOXQ1,LATS2,ZFP36L1,KRT6C,SOX9,RELA,SFN,PLA2G10,OVOL1,FGFR2,KEAP1,FA2H,EPHA2,CNFN,NOTCH1,FGF20,CRABP2,HES5,GSDME,REG3A,JAG1,NUMA1,SRF,IFT172,LAMC2,FOXE1,SFRP4,HDAC3,RBPJ,SMO,EGF…	GO
GOBP_REGULATION_OF_EPITHELIAL_CELL_DIFFERENTIATION	9.77349e-08	3.26435e-05	-2.04562	144	LIF,ETV4,ZFP36,OVOL2,MAFF,PRLR,YAP1,FOXC1,TNFRSF1A,NKX6-3,HES1,CCND1,WNT10B,PLAAT4,TNF,CAV1,FRZB,MESP1,CLDN5,OSR1,SPRED3,FOXJ1,ATOH8,ZFP36L1,BAD,ASCL1,SOX9,GDNF,AJAP1,SPRY2,NOTCH4,SFN,BMP2,KEAP1,BTG1,TP73,NOTCH1,HES5,REG3A,JAG1,NUMA1,SFRP4,SERPINE1,WWTR1,SMO,CEBPB,PROC,MSX1,SPRED1	GO
GOBP_REGULATION_OF_BODY_FLUID_LEVELS	1.12115e-07	3.4191e-05	-1.7525	350	GP1BB,NR1H2,HSPB1,AQP2,FOSL2,LYN,AQP1,PRKG1,PRLR,SCNN1A,PLAUR,MYL9,TFPI2,APOE,VWF,CCND1,THBS1,CSRP1,NPPB,CAV1,C1QTNF1,SERPINA1,GPI,DTNBP1,PROCR,GJA1,FLNA,ADM,ANXA2,AXL,FUNDC2,ACTB,BLOC1S3,SAA1,CEL,ANO1,MUC2,VAMP2,ENTPD2,F2RL1,DGKZ,PDPN,P2RY2,TLR4,ZBTB7B,PRKCD,TYRO3,SLC4A5,CFTR,NEURL1,APLNR,USF1,TSPAN8,ZNF385A,COX2,SPINK1,AGR2,INPP5K,AQP5,TRPV4,MPIG6B,ADAMTS13,MYH9,SRF,ADRA2B,AKR1B1,F12,SERPINE1,C…	GO
GOCC_COLLAGEN_CONTAINING_EXTRACELLULAR_MATRIX	1.15164e-07	3.4191e-05	-1.72539	403	TINAGL1,ANXA11,CCDC80,LAMB2,ICAM1,APCS,TGFB1I1,CTSD,LAD1,RARRES2,LGALS4,S100A4,TIMP1,S100A6,FN1,ZP3,SERPINA3,EFEMP1,KAZALD1,LAMA1,APOE,SMOC1,VWF,CCN2,COL22A1,RTBDN,PCSK6,LAMA5,THBS1,S100A10,COLEC12,SERPINA1,GDF15,A1BG,IMPG1,ACHE,CD151,VWA1,PCOLCE,ANXA2,COL5A3,CCN1,MXRA5,MUC2,COL28A1,ITIH1,PRELP,INHBE,ENTPD2,FBLN2,CTSC,EFEMP2,LTBP3,LGALS1,NPNT,SERPINA5,MARCO,SEMA7A,ANGPTL6,SEMA3B,FGFR2,CTSH,TGFBI,…	GO
GOBP_SKIN_DEVELOPMENT	1.33852e-07	3.76475e-05	-1.8366	266	APCDD1,PKP3,ETV4,ZFP36,SPRR1B,OVOL2,FOSL2,KRT77,KLF4,NFKBIZ,FERMT1,YAP1,FOXC1,FOXI3,GJB3,WNT10B,PLAAT4,ALOXE3,TNF,SCEL,FLNB,LAMA5,KRT16,RYR1,ST14,SHARPIN,LTB,KRT7,TGM1,COL5A3,LSR,WNT10A,TRADD,SOX21,FOXQ1,SLC27A4,LATS2,ZFP36L1,KRT6C,SOX9,RELA,JUP,SFN,ITGB6,PLA2G10,OVOL1,FGFR2,FA2H,EPHA2,CNFN,NOTCH1,REG3A,JAG1,NUMA1,SRF,FOXE1,HDAC3,RBPJ,SMO,EGFR,GRHL2,CLDN1,ALOX12B,SLITRK5,CYP26B1,DACT2,POU2F3,EXPH…	GO
GOMF_SIGNALING_RECEPTOR_REGULATOR_ACTIVITY	1.52688e-07	4.07983e-05	-1.71749	452	TNFSF9,CALCA,CCL27,LIF,OSGIN1,CXCL1,NBL1,CGA,LYPD6B,TNFSF15,CXCL6,VEGFB,SPP1,S100A4,LYPD1,METRNL,TIMP1,CMTM7,MICA,ZP3,ARTN,EFEMP1,CTF1,UTS2,CDC42EP2,LYNX1,CALCB,VGF,NRTN,WNT10B,TNF,JAG2,TYMP,CX3CL1,NPPB,WNT9A,FGF13,ADM2,CXCL16,GPI,POMC,CXCL2,GDF15,PDGFC,CXCL3,CXCL5,IL23A,NENF,ADM,LY6E,PGF,LTB,THPO,WNT10A,INHBE,LEFTY1,LYPD6,FLT3LG,TAFA3,IL32,RABEP2,AMH,IL1RN,SEMA6B,TGFA,WNT6,GDNF,IL36G,CCL2,GRN,SE…	GO
GOBP_MONONUCLEAR_CELL_DIFFERENTIATION	1.77281e-07	4.51138e-05	-1.66918	473	TNFSF9,LIF,ZC3H12A,BCL3,MYC,NFAM1,APCS,FOS,RELB,UBD,LTBR,FOSL2,LYN,IHH,NFKBIZ,CMTM7,IRF1,EGR1,CASP10,SOX13,RARA,IL15RA,ZC3H8,WNT10B,PNP,EGR3,FANCD2,SHB,ITPKB,HSF1,SLC4A2,JAG2,NCKAP1L,NOTCH2,HDAC5,SART1,PRR7,IL23A,FZD8,AXL,ACTB,SMARCA4,AP3D1,TRIB1,ARMC5,JUNB,FOXJ1,BCL6,UCP2,F2RL1,TLR2,IL31RA,ZFP36L1,BAD,TLR4,ZBTB7B,FZD7,TYRO3,IRF7,LAG3,RUNX1,LGALS1,CD74,ITGB6,PIR,NRARP,GPS2,ZFP36L2,PRELID1,NTRK1,T…	GO
GOBP_FAT_CELL_DIFFERENTIATION	3.88915e-07	9.4471e-05	-1.85991	229	ZC3H12A,NR4A1,TGFB1I1,ZFP36,NR1D1,FOSL2,RARRES2,KLF4,KLF5,METRNL,CEBPD,JDP2,NR4A3,YAP1,CCN4,NR4A2,SOX13,SMAD6,HES1,CCND1,WNT10B,GPER1,ALOXE3,TNF,LRP3,SREBF1,SIX1,CCDC85B,PTGS2,FRZB,DDIT3,HTR2C,TFE3,TAF8,SH2B2,ZFP36L1,ZBTB7B,ATF5,FFAR2,TRPM4,ADGRF1,C1QTNF3,BMP2,GPS2,ZFP36L2,ZNF385A,SIRT6,TRPV4,TGFB1,SLC2A4,ADRB1,DLK2,JAG1,EGR2,BMAL1,GPX1,PIM1,STEAP4,DUSP10,RGS2,PPARD,WWTR1,CEBPB,LRG1,PSMB8,AXIN1,T…	GO
GOBP_VIRAL_LIFE_CYCLE	4.24624e-07	9.86605e-05	-1.74467	297	ZC3H12A,NECTIN2,ICAM1,APCS,IFITM2,OASL,TNIP1,SLC1A5,ITGA5,ANPEP,APOE,GSN,TNF,TRIM15,IFITM3,CAV1,RAD23A,CSNK2B,APOBEC3B,FURIN,TRIM11,STOM,TRIM28,TRIM62,PC,TRIM8,LY6E,AXL,FAM111A,LAMP3,CAV2,VPS4A,TNFRSF4,EFNB2,NR5A2,IFITM1,CLDN9,TYRO3,CLDN6,TOP2A,LGALS1,CD74,CHMP6,CCL2,ITGB6,EIF2AK4,TRIM10,IFI27,MVB12A,CDHR3,RNASEK,EPHA2,NOTCH1,INPP5K,RAB1B,HSPA1A,TMPRSS2,CTSB,PCBP2,BSG,SLPI,TPCN2,CXCR4,VPS18,CXCL8…	GO
GOBP_DEFENSE_RESPONSE_TO_BACTERIUM	4.56641e-07	0.000101679	-1.84396	231	BCL3,PYCARD,TFEB,RARRES2,CXCL6,AQP1,LGALS4,NFKBIZ,MICA,GBP2,CASP1,TNFRSF1A,VGF,TNF,WFDC2,COLEC12,NOTCH2,SHARPIN,IL23A,RNF31,ANXA3,F2RL1,TLR2,GSDMB,TLR4,PRKCD,PPP1R11,GRN,NOD2,RPS19,LYZ,SPRR2A,NFKB1,TUSC2,GBP3,EPHA2,P2RX7,MMP7,ZG16,SLPI,SLC15A2,CHGA,HLA-A,RBPJ,SERPINE1,CYBA,CASP4,ANG,RIPK2,CEBPB,SYK,PGLYRP4,GSDMD,GBP1,PLA2G6,LTF,EMILIN1,IL18,CCL20,TLR6,NOD1,PGC,DMBT1,KLK3,SEMG1,PGLYRP2,RNASE6,SPON…	GO
GOBP_MORPHOGENESIS_OF_AN_EPITHELIUM	5.08588e-07	0.000108716	-1.63215	481	RNF207,LIF,MYC,TGFB1I1,OVOL2,KLF4,CD44,PFN1,IHH,SH3BP1,LZTS2,DNAAF1,FERMT1,YAP1,LAMA1,PRKD2,ITGA5,RARA,HES1,IRX3,BBS5,TNF,LAMA5,CA2,JAG2,KRT16,CARMIL2,SIX1,NOTCH2,ST14,CSNK2B,FRZB,HS3ST3B1,MESP1,RHOC,TRIM28,CD151,SDC4,GJA1,FLNA,PCDH8,ADM,OSR1,ACTB,CCN1,NOTO,WNT10A,LRP2,FOXQ1,EFNB2,AJUBA,CA9,IRX2,PDPN,MMP12,WNT6,SOX9,GDNF,LBX1,AJAP1,SPRY2,NPNT,CELSR1,NOTCH4,APLNR,BMP2,NRARP,PLA2G10,DVL1,CITED1,SIR…	GO
GOBP_PATTERN_SPECIFICATION_PROCESS	6.51124e-07	0.000133831	-1.66911	438	DNAH11,RNF207,NBL1,RFNG,OVOL2,IHH,MESP2,DNAAF1,TLL2,FOXC1,CDX2,DAW1,BHLHE41,SMAD6,HES6,HES1,IRX3,BBS5,CIMAP3,HES4,ACD,ETS2,PCSK6,LAMA5,BHLHE40,SIX1,NOTCH2,MESP1,ITGAM,MDFI,PIERCE1,DDIT3,GJA1,PCDH8,OSR1,NRP2,CHRD,NOTO,LRP2,LEFTY1,FOXJ1,CFAP45,BCOR,ARC,DRC1,DNAAF11,IRX2,FKBP8,ASCL1,WNT6,GDNF,LBX1,RAX,APLNR,BMP2,NRARP,DVL1,DNAAF3,FGFR2,NOTCH1,ODAD4,HES5,FOXH1,TBX20,WNT11,HOXB6,PCGF2,TP53,ODAD3,RIPPL…	GO
GOBP_POSITIVE_REGULATION_OF_DEFENSE_RESPONSE	7.62808e-07	0.000150979	-1.66941	450	NEAT1,C2CD4B,NECTIN2,PYCARD,C2CD4A,TXK,NR1D1,TREX1,LYN,TICAM1,OASL,NFKBIZ,MAPKAPK2,TNIP1,NFKBIA,TNFAIP3,ZP3,GBP2,CCN4,IRF1,CASP1,TNFRSF1A,MAPK3,LRRC19,TNF,TRIM15,COLEC12,CX3CL1,CAV1,CLEC7A,PTGS2,RAB7B,ABHD17A,TRIM11,TRIM62,HLA-F,IL23A,BIRC3,RNF31,TRADD,TAFA3,F2RL1,CASP5,TLR2,NOP53,TNIP2,MMP12,TLR4,CTSC,OSMR,TYRO3,LRRC14,IRF7,RELA,CPTP,FFAR2,LAG3,LGALS1,BPIFB1,GRN,NOD2,SUCNR1,RPS19,GPS2,UCN,SH2D1B…	GO
GOBP_EPITHELIAL_CELL_DEVELOPMENT	8.90541e-07	0.000167495	-1.83892	216	E2F4,LAMB2,ICAM1,SLC9A4,FOSL2,TJP3,SIPA1,KLF5,IHH,YAP1,TNFRSF1A,RARA,TNF,FLNB,NOTCH2,ST14,FRZB,CLDN3,GJA1,FLNA,CLDN5,PECAM1,FOXJ1,F2RL1,BAD,SLC4A5,SOX9,SDC1,SFN,MYADM,NTRK1,EPHA2,PKHD1,NOTCH1,RAB1B,RILPL1,TGFB1,ATF4,RAPGEF3,CXCR4,JAG1,BMAL1,GPX1,AKR1B1,EZR,VIM,ADAMTSL4,GSK3A,SMO,RAB25,PDGFB,PROC,BMP5,GRHL2,CLDN1,VSIG1,COL18A1,CCM2,BHLHA15,ADD1,DACT2,EXPH5,IL1A,DNASE1L2,GDF11,ONECUT1,B4GALT1,ACTA2…	GO
GOBP_REGULATION_OF_LEUKOCYTE_DIFFERENTIATION	9.08937e-07	0.000167495	-1.76718	295	TNFSF9,LIF,ZC3H12A,MYC,NFAM1,APCS,FOS,LYN,IHH,NFKBIZ,IRF1,SOX13,RARA,IL15RA,MITF,ZC3H8,WNT10B,PNP,TNF,EGR3,FANCD2,SHB,ITPKB,HSF1,SLC4A2,NCKAP1L,NOTCH2,SART1,IL23A,AXL,ACTB,SMARCA4,AP3D1,TRIB1,JUNB,TFE3,FOXJ1,BCL6,ZFP36L1,BAD,TLR4,ZBTB7B,IRF7,LAG3,RUNX1,LGALS1,CD74,TMEM178A,NRARP,ZFP36L2,PRELID1,GPR137,MMP14,DTX1,TGFB1,JAK3,CLDN18,HLA-B,DUSP10,UBASH3B,RIPK2,CEBPB,SYK,ROR2,HLA-DRA,CYP26B1,QKI,KLHL2…	GO
GOBP_SYMBIONT_ENTRY_INTO_HOST	9.70598e-07	0.000172896	-1.92249	150	NECTIN2,ICAM1,APCS,IFITM2,SLC1A5,ITGA5,ANPEP,GSN,IFITM3,CAV1,FURIN,TRIM11,TRIM62,TRIM8,LY6E,AXL,LAMP3,CAV2,TNFRSF4,EFNB2,IFITM1,CLDN9,TYRO3,CLDN6,LGALS1,CD74,ITGB6,TRIM10,CDHR3,RNASEK,EPHA2,HSPA1A,TMPRSS2,CTSB,BSG,TPCN2,CXCR4,VPS18,CXCL8,ITGB7,TMPRSS4,GRK2,ITGB3,EGFR,CLDN1,TRIM38,SIVA1,CD81,NECTIN4,SLC10A1,TRIM22,LGALS9	GO
GOBP_EMBRYONIC_ORGAN_DEVELOPMENT	1.10167e-06	0.000189913	-1.65123	432	RNF207,LIF,OVOL2,TFEB,RARRES2,IHH,DNAAF1,EFNA1,MFSD2A,YAP1,FOXC1,EFEMP1,CDX2,TEAD3,RARA,PHLDA2,HES1,MAPK3,BBS5,CIMAP3,TNF,SIX1,NOTCH2,ST14,FRZB,TPRN,MBD3,MESP1,ESRRB,WHRN,MDFI,TRIM28,GJA1,ADM,OSR1,CCN1,NOTO,JUNB,FLT3LG,HMX2,ZFP36L1,IRX5,SOX9,GDNF,LBX1,SPRY2,PLK4,APLNR,DVL1,CITED1,FGFR2,EPN1,SOCS3,EPHA2,NOTCH1,FOXH1,TBX20,WNT11,MMP14,HOXB6,TGFB1,PCGF2,ATF4,TP53,TEAD4,SLC39A1,TWIST1,SRF,CXCL8,TEAD2…	GO
GOBP_POSITIVE_REGULATION_OF_CANONICAL_NF_KAPPAB_SIGNAL_TRANSDUCTION	1.73061e-06	0.000289012	-1.82998	206	HMOX1,PYCARD,UBD,LTBR,S100A4,TICAM1,CARD16,CASP1,TNFRSF1A,CASP10,LITAF,LRRC19,JMJD8,TNF,TRAF2,CX3CL1,CAV1,CLEC7A,RHOC,SHARPIN,TRIM62,BIRC3,GJA1,FLNA,RNF31,TRIM8,LTB,MIB2,TRADD,F2RL1,AJUBA,TNIP2,TLR4,RELA,LGALS1,CD74,TNFRSF10B,NOD2,PINK1,S100A13,INAVA,SECTM1,TGFB1,DAB2IP,HTR2B,IRAK1,ECM1,TLR7,GAPDH,FLOT1,RIPK2,FLOT2,CC2D1A,CXXC5,TRIM38,PRKCB,SLC44A2,LTF,IL1A,TRIM22,TLR6,NOD1,LGALS9	GO
GOBP_REGULATION_OF_PEPTIDASE_ACTIVITY	2.07085e-06	0.000335352	-1.77192	269	MYC,PYCARD,CTSD,BOK,LYN,TNFSF15,KLF4,CD44,AQP1,UACA,CARD16,GRIN2B,TIMP1,EFNA1,PLAUR,SERPINA3,CASP1,CASP10,EFNA3,GSN,GPER1,PRSS22,TNF,BCL2L12,SERPINA11,BBC3,THBS1,CAV1,CLEC7A,SERPINA1,NOL3,CLDN3,CDKN2D,FURIN,PRR7,CST3,BIRC3,LAMP3,CST2,BAD,SERPINA4,SERPINA5,GRN,PINK1,PRELID1,SOX2,GRIN2A,CTSH,BIN1,PSENEN,STAT3,BCL2L1,MAPK12,GPX1,ECM1,SERPINE1,GAPDH,REST,RIPK2,SYK,PSMB8,LTF,EGLN3,A2ML1,VCP,CYFIP2,SER…	GO
GOBP_EPITHELIAL_TUBE_MORPHOGENESIS	2.44285e-06	0.000383959	-1.7062	321	RNF207,MYC,OVOL2,PFN1,IHH,LZTS2,DNAAF1,YAP1,LAMA1,PRKD2,RARA,HES1,IRX3,BBS5,TNF,LAMA5,SIX1,NOTCH2,ST14,CSNK2B,HS3ST3B1,MESP1,SDC4,GJA1,ADM,OSR1,NOTO,LRP2,EFNB2,IRX2,WNT6,SOX9,GDNF,LBX1,SPRY2,NPNT,CELSR1,NOTCH4,APLNR,BMP2,NRARP,DVL1,CITED1,SIRT6,FGFR2,CTSH,EPHA2,PKHD1,NOTCH1,HES5,FOXH1,TIE1,TBX20,WNT11,MMP14,TGFB1,TWIST1,CXCR4,SRF,TEAD2,IFT172,CXCL10,DVL3,MICAL2,RSPO2,RBPJ,SMO,BMP5,PML,GRHL2,ESRP2…	GO
GOBP_BIOLOGICAL_PROCESS_INVOLVED_IN_SYMBIOTIC_INTERACTION	2.66394e-06	0.000406746	-1.74456	280	ZC3H12A,NECTIN2,ICAM1,APCS,CXCL6,IFITM2,FN1,SLC1A5,ITGA5,ANPEP,APOE,GSN,LRRC19,IFITM3,CAV1,FURIN,TRIM11,STOM,TRIM62,ZDHHC8,PC,TRIM8,LY6E,AXL,SMARCA4,MUC2,LAMP3,CAV2,F2RL1,VPS4A,TNFRSF4,EFNB2,IFITM1,CLDN9,TYRO3,CLDN6,LGALS1,CD74,CHMP6,NOD2,ITGB6,SPRR2A,EIF2AK4,TRIM10,IFI27,TUSC2,CDHR3,RNASEK,EPHA2,INPP5K,HSPA1A,TMPRSS2,CTSB,BSG,TPCN2,ARG1,CXCR4,VPS18,CXCL8,ITGB7,GPX1,TFAP4,GAPDH,TMPRSS4,REST,GRK2,…	GO
GOBP_HEART_MORPHOGENESIS	3.10259e-06	0.000460562	-1.72643	258	DNAH11,RNF207,DHRS3,OVOL2,TREX1,CCM2L,IHH,MESP2,DNAAF1,EFNA1,ADAM15,YAP1,NPY1R,FOXC1,EPHB4,TNNC1,SMAD6,HES1,BBS5,TAFAZZIN,GNG5,MYL3,SIX1,NOTCH2,RYR1,MESP1,GJA1,FLNA,CLDN5,NRP2,CCN1,NOTO,LRP2,TNNI1,LEFTY1,FGFRL1,SOX9,LBX1,S1PR1,APLNR,BMP2,ADGRG6,DVL1,FGFR2,NOTCH1,FOXH1,TBX20,WNT11,TGFB1,TP53,FHL2,GATA5,HTR2B,TWIST1,JAG1,SRF,TEAD2,IFT172,PIM1,MICAL2,TH,RBPJ,GSK3A,SMO,TBX19,TTN,MSX1,BMP5,GRHL2,ASB2,…	GO
GOMF_CYTOKINE_ACTIVITY	3.21447e-06	0.000464273	-1.84268	179	TNFSF9,CCL27,LIF,CXCL1,TNFSF15,CXCL6,SPP1,TIMP1,CMTM7,CTF1,WNT10B,TNF,CX3CL1,WNT9A,CXCL16,GPI,CXCL2,GDF15,CXCL3,CXCL5,IL23A,LTB,THPO,WNT10A,INHBE,LEFTY1,FLT3LG,IL32,IL1RN,WNT6,IL36G,CCL2,GRN,MIF,BMP2,ALKAL2,WNT11,SECTM1,CCL22,TGFB1,CXCL8,CXCL10,INHBC,BMP5,CXCL14,FAM3D,IL1A,IL18,IL17C,CCL20,CMTM3,GDF11,IL17D,AREG,CLCF1,WNT16,EBI3,IL12B,TNFSF13,WNT3,GREM2,IL17F,NODAL,INHA,TNFSF8,OSM,INHBA,TGFB2,CSF…	GO
GOBP_NEGATIVE_REGULATION_OF_RESPONSE_TO_EXTERNAL_STIMULUS	3.57777e-06	0.000503147	-1.67048	355	IER3,NR1H2,APCS,NBL1,ZFP36,NR1D1,TREX1,LYN,KLF4,SIGIRR,SPP1,PRKG1,CARD16,METRNL,PLAUR,MICA,TNFAIP3,TNFRSF1A,APOE,GPER1,TNF,RTN4R,FNDC4,THBS1,C1QTNF1,LRFN5,MICB,CHD8,CLDN3,SHARPIN,FURIN,DUSP1,HLA-F,GHSR,ANXA2,SAA1,AOAH,TRIB1,TAFA3,RHBDF2,MMP12,PRKCD,TYRO3,AJAP1,CCL2,GRN,SFN,NOD2,RPS19,USF1,MIF,C1QTNF3,NFKB1,TSPAN8,GPS2,PLA2G10,DVL1,DDT,SOCS3,GSTP1,NOTCH1,TGFB1,PCBP2,CYP19A1,STAT3,NFKBIL1,FAM3A,ARG…	GO
GOMF_CATALYTIC_ACTIVITY_ACTING_ON_A_TRNA	4.11667e-06	0.000549988	1.89528	137	NSUN6,TRMT13,LARS1,NSUN3,RARS1,TRMT5,DTWD1,RPP40,IARS1,ALKBH8,QTRT2,TRMT1L,PUS10,GGT1,SEPSECS,NARS2,FARSB,TRIT1,LARS2,TRMT61B,DTD2,TSEN2,DARS2,CDKAL1,EARS2,TRNT1,TRDMT1,METTL6,FTO,ELAC1,IARS2,YARS2,DTWD2,DUS2,GTDC1,TRMT12,QRSL1,POP1,VARS1,HARS2,GATB,MTFMT,TYW1,METTL2B,PUS7,METTL8,MARS2,NARS1,TRMT10C,NSUN4,DUS4L,TYW3,THUMPD3,TRMT10A,PRORSD1P,RPP30,TRUB1	GO
GOMF_PEPTIDASE_REGULATOR_ACTIVITY	4.06879e-06	0.000549988	-1.83826	196	PYCARD,CARD16,TIMP1,FN1,GBP2,CST6,SERPINA3,CASP1,TFPI2,PRSS22,WFDC2,SERPINA11,TIMM50,ITIH3,THBS1,CAV1,SERPINA1,ADRM1,ABCA2,FURIN,CST3,PCOLCE,ANXA2,COL28A1,ITIH1,CST2,BAD,CTSC,DMWD,SERPINA4,SERPINA5,PINK1,SPINK1,CTSH,BIN1,TGFB1,BIRC5,PSENEN,SLPI,SPINK13,ITIH6,SERPINE1,GAPDH,LCN1,NGF,ITIH2,LTF,CPAMD8,HMSD,A2ML1,PCSK1N,AMBP,VCP,RENBP,SERPINB12,CTSS,NOD1,UMODL1,FBLN1,BIRC7,MAL,SPINK7,WFDC10A,CRB2,SER…	GO
GOBP_REGULATION_OF_FAT_CELL_DIFFERENTIATION	4.63006e-06	0.000594097	-1.9377	129	ZC3H12A,TGFB1I1,ZFP36,NR1D1,RARRES2,KLF5,METRNL,JDP2,YAP1,CCN4,SOX13,HES1,WNT10B,GPER1,TNF,LRP3,SIX1,CCDC85B,PTGS2,FRZB,DDIT3,HTR2C,TFE3,TAF8,ZFP36L1,ZBTB7B,TRPM4,BMP2,GPS2,ZFP36L2,ZNF385A,SIRT6,TRPV4,TGFB1,DLK2,JAG1,BMAL1,PIM1,DUSP10,PPARD,WWTR1,CEBPB	GO
GOMF_STRUCTURAL_CONSTITUENT_OF_RIBOSOME	4.66917e-06	0.000594097	-1.86585	158	RPS28,RPL36,MRPL4,MRPS12,MRPS34,RPLP2,MRPL54,RPS19,MRPS6,RPLP1,MRPS2,RPL12,RPL28,RPL13,MRPL52,MRPL12,RPL18A,RPS16,MRPL57,RPS26,MRPL34,MRPL43,MRPS18A,RPS15,MRPL55,RPL14,RPL18,RPS2,RPS20,RPL37,RPS11,MRPL41,RPL32,RPL19,RPL10,RPL23,RPS9,UBA52,MRPL11,MRPS16,RPL13A,RPSA,MRPL10,RPL3,RPS21,RPS27A,FAU,MRPL14,RPL8,NDUFA7,MRPS5,RPL29,RPL17,RPS10,RPL34,RPL10A,RPS27,RPS5,RPL13AP3,MRPL20,RPL23A,RPS15A,RPS12,RP…	GO
GOBP_POSITIVE_REGULATION_OF_CELL_ACTIVATION	4.87477e-06	0.000605832	-1.6651	334	GP1BB,NFATC2,TNFSF9,NECTIN2,PYCARD,RASAL3,LYN,PRLR,TICAM1,IHH,NFKBIZ,TNFRSF13C,ZP3,NR4A3,SOX13,RARA,IL15RA,ICOSLG,HES1,WNT10B,PNP,TNF,EGR3,SHB,ITPKB,THBS1,CAV1,NCKAP1L,CLEC7A,SART1,IL23A,FLNA,AXL,ACTB,SMARCA4,BLOC1S3,AP3D1,TAFA3,BCL6,TNFRSF4,EFNB2,TNIP2,BAD,TLR4,ZBTB7B,CTSC,HLA-DMB,VTCN1,RUNX1,LGALS1,CD74,CCL2,NOD2,MIF,MAD2L2,IRS2,CD320,DHPS,TACR1,MMP14,TGFB1,HHLA2,B2M,HLA-A,DUSP10,HLA-DPB1,CSK,R…	GO
GOBP_CELLULAR_RESPONSE_TO_INTERLEUKIN_1	5.49854e-06	0.000665691	-2.01821	78	ZC3H12A,PYCARD,NR1D1,NFKBIA,GBP2,EGR1,HYAL3,HES1,MAPK3,KLF2,TNIP2,IL1RN,SOX9,RELA,RPS6KA4,CCL2,NFKB1,GBP3,DAB2IP,TOLLIP,IRAK1,CXCL8,IRAK3,MAPK13,UPF1,MAP2K7,IRAK2,GBP1	GO
GOBP_MUCUS_SECRETION	5.60556e-06	0.000665691	-2.16542	17	FOSL2,ANO1,MUC2,VAMP2,P2RY2,AGR2,CYBA,ADORA1,EGFR,ALOX12B	GO
GOCC_CORNIFIED_ENVELOPE	5.9522e-06	0.00069149	-2.1056	50	PKP3,HSPB1,SPRR1B,KRT77,DSG3,CST6,SCEL,KRT16,ANXA2,TGM1,JUP,SPRR2A,CNFN,DSC3,KLK6,TCHH,DSG1,SERPINB12,LORICRIN,PKP1,PKP4,SPRR3,CAPN1,PI3,KRT10,KRT2	GO
GOMF_ACTIN_BINDING	6.4351e-06	0.000731684	-1.60999	419	MYH7B,MLPH,KLHL17,PDLIM3,MYH3,EPS8L1,PFN1,NEXN,GAS2L1,S100A4,KPTN,INF2,CNN2,FERMT1,CGN,TNNC1,CNN1,SSH3,FHL3,GIPC1,GSN,RUSC1,FLNB,PKNOX2,SPTAN1,MYL3,ARPC1A,TLNRD1,TPRN,FMNL3,PDLIM4,SPTBN4,VILL,BAIAP2L1,FLII,CAPG,SHROOM4,TAGLN,FLNA,FXYD5,SPEF1,MIB2,SHROOM1,TNNI1,GC,TNS4,EPS8L2,EMD,AJUBA,ALDOA,MAP1S,EPS8L3,AIF1L,CDK5R2,SAMD14,NOD2,EPB41L2,MYO1C,BIN1,UXT,TPM4,PHPT1,TAGLN2,INO80,TRPV4,PARVB,CXCR4,VPS1…	GO
GOBP_CYTOKINE_PRODUCTION_INVOLVED_IN_IMMUNE_RESPONSE	7.41167e-06	0.000825166	-1.89862	116	PKP3,PYCARD,TICAM1,MAPKAPK2,NR4A3,LITAF,TNF,TRAF2,CLEC7A,HLA-F,AXL,BCL6,F2RL1,SLC7A5,TLR4,FFAR2,TRPM4,CD74,SEMA7A,NOD2,MIF,HFE,INAVA,P2RX7,TGFB1,HK1,JAK3,ARG1,TWIST1,B2M,IRAK3,HLA-A,TLR7,RIPK2,SYK,RAET1G,IRF5,CLNK,IL18,CD81	GO
GOBP_POSITIVE_REGULATION_OF_CELL_ADHESION	7.97408e-06	0.000869663	-1.58582	445	TNFSF9,LIF,PYCARD,CCDC80,LAMB2,RASAL3,LYN,CD44,IHH,NFKBIZ,PLAUR,FN1,RRAS,TNFRSF13C,ZP3,NR4A3,FERMT1,LAMA1,SOX13,PRKD2,ITGA5,RARA,ICOSLG,HES1,WNT10B,PNP,TNF,EGR3,SHB,ITPKB,S100A10,CX3CL1,CAV1,NCKAP1L,CARMIL1,SART1,CIB1,IL23A,SDC4,FLNA,OLFM4,CHRD,ACTB,SMARCA4,AP3D1,SAA1,CCN1,TFE3,BCL6,TNFRSF18,EFNB2,FBLN2,CHST4,PDPN,BAD,ZBTB7B,PTAFR,HLA-DMB,ARL2,VTCN1,RELA,EFEMP2,JUP,RUNX1,LGALS1,NPNT,CD74,CCL2,NOD…	GO
GOBP_NEGATIVE_REGULATION_OF_CYTOKINE_PRODUCTION	8.60266e-06	0.000887918	-1.68927	258	ZC3H12A,BCL3,PYCARD,ZFP36,RELB,KLF4,SIGIRR,CARD16,TSPO,FN1,TNFAIP3,RARA,TNF,THBS1,CX3CL1,NCKAP1L,POMC,HOMER3,KLF2,FURIN,HLA-F,DDIT3,LGALS9B,IL23A,GHSR,AXL,FOXJ1,BCL6,F2RL1,TLR4,HDAC7,PPP1R11,CPTP,RPS6KA4,LAG3,NOD2,C1QTNF3,NFKB1,PLA2G10,HFE,ARRB1,TUSC2,EPHA2,GSTP1,WNT11,TGFB1,NFKBIL1,JAK3,ARG1,TWIST1,GPR174,IRAK3,ELF4,ASB1,EZR,CSK,TSKU,DDX56,PML,NDRG2,XAF1,GBP1,LTF,SLC2A10,AKAP8,ILRUN,NMB,OTUD5,GH…	GO
GOBP_POSITIVE_REGULATION_OF_HYDROLASE_ACTIVITY	8.31205e-06	0.000887918	-1.59848	417	NR1H2,NGEF,MYC,PYCARD,TXK,CTSD,BOK,RGS11,GRTP1,AGAP9,LYN,TNFSF15,TAX1BP3,UACA,GRIN2B,SH3BP1,EFNA1,CASP1,CASP10,ARHGEF16,SGSM2,FLT1,EFNA3,GSN,ARHGEF5,GPER1,PRSS22,TNF,RTN4R,BBC3,S100A10,CX3CL1,TBC1D3C,CLEC7A,AGAP3,RHOC,CLDN3,PRR7,HRAS,DOCK6,ODAM,CAV2,FOXJ1,F2RL1,SLC27A4,RGS1,AGAP7P,GNA15,AGAP2,BAD,PRKCD,CCL2,GRN,TBC1D17,PINK1,BMP2,SGSM1,PRELID1,NTRK1,FGFR2,PREX1,GRIN2A,CTSH,EPHA2,HSPA1A,RHOG,P2RY6…	GO
GOBP_REGULATION_OF_APOPTOTIC_SIGNALING_PATHWAY	8.63992e-06	0.000887918	-1.60535	368	HMOX1,IER3,MYC,HSPB1,PYCARD,ICAM1,TNFRSF12A,PLEKHF1,BOK,LTBR,CD44,DAPK2,CREB3L1,SLC25A6,PLAUR,TNFAIP3,YAP1,NR4A2,ATF3,MUC1,MAPK8IP2,GPER1,TNF,TRAF2,BCL2L12,BBC3,THBS1,MAZ,CX3CL1,SEPTIN4,LMNA,CAV1,PTGS2,NOL3,CDKN2D,DDIT3,GRINA,LTB,PEA15,NOX1,BAD,TLR4,SP100,CTSC,PRKCD,RELA,GDNF,PPIF,CD74,DEDD2,PINK1,MIF,PRELID1,ZNF385A,CTTN,STX4,CTSH,GSTP1,NACC2,HSPA1A,FBH1,PCGF2,ATF4,TP53,DAB2IP,GSDME,BCL2L1,ARHGE…	GO
GOBP_ANTIMICROBIAL_HUMORAL_RESPONSE	9.69743e-06	0.000959686	-1.89896	108	BCL3,CXCL1,RARRES2,CXCL6,LGALS4,WFDC2,CX3CL1,CXCL2,CXCL3,CXCL5,CCL2,NOD2,RPS19,LYZ,SPRR2A,MMP7,CCL22,SLPI,FAM3A,REG3A,CXCL8,CXCL10,HLA-A,GAPDH,ANG,PGLYRP4,PLA2G6,CXCL14,LTF,PRTN3,CCL20,PGC,DMBT1,KLK3,SEMG1,RNASE6,SPON2,PRSS2,WFDC10A,GATA6,ROMO1,SLC11A1,BPIFA1,FAU,PI3,IL17F	GO
GOBP_HUMORAL_IMMUNE_RESPONSE	9.5246e-06	0.000959686	-1.76691	206	BCL3,CXCL1,TFEB,RARRES2,CXCL6,LGALS4,ZP3,CFB,TNF,WFDC2,CX3CL1,NOTCH2,GPI,CXCL2,CXCL3,CXCL5,MASP1,C4BPA,TFE3,FOXJ1,CCL2,NOD2,RPS19,LYZ,SPRR2A,NOTCH1,MMP7,CFD,CCL22,SLPI,FAM3A,REG3A,CXCL8,CXCL10,HLA-A,PSMB10,RBPJ,GAPDH,ANG,C4BPB,PGLYRP4,C2,SVEP1,PLA2G6,CXCL14,BST1,LTF,PRTN3,CCL20,CD81,C1RL,PGC,DMBT1,KLK3,PHB2,SEMG1,RNASE6,CCR6,SPON2,EBI3,FCMR,PRSS2,CFH,WFDC10A,CFI,BLNK,A2M,GATA6,ROMO1,SLC11A1,C6,BP…	GO
GOBP_REGULATION_OF_LYMPHOCYTE_ACTIVATION	1.00594e-05	0.000959956	-1.56026	454	NFATC2,TNFSF9,ZC3H12A,PYCARD,RIPOR2,NFAM1,RASAL3,TREX1,LYN,PRLR,TICAM1,IHH,PKN1,NFKBIZ,MICA,TNFAIP3,TNFRSF13C,ZP3,IRF1,SOX13,RARA,IL15RA,ICOSLG,HES1,ZC3H8,WNT10B,PNP,EGR3,FANCD2,SHB,ITPKB,SLC4A2,CAV1,NCKAP1L,CLEC7A,SART1,LGALS9B,IL23A,SDC4,AXL,ACTB,SMARCA4,BLOC1S3,AP3D1,JUNB,FOXJ1,BCL6,TNFRSF4,EFNB2,TNIP2,MAD1L1,ZFP36L1,BAD,TLR4,ZBTB7B,HLA-DMB,TYRO3,VTCN1,LAG3,RUNX1,LGALS1,CD74,CCL2,NOD2,MIF,MAD2…	GO
GOBP_TRNA_METABOLIC_PROCESS	9.88763e-06	0.000959956	1.75397	200	NSUN6,TRMT13,LARS1,NSUN3,RARS1,TRMT5,DTWD1,RPP40,IARS1,ALKBH8,QTRT2,GTF3C3,TRMT1L,PUS10,SEPSECS,SSB,DICER1,MTO1,OSGEPL1,NARS2,FARSB,TRIT1,POLR3D,LARS2,TRMT61B,THUMPD1,DTD2,TSEN2,FAM98A,TP53RK,ELP4,DDX1,TSEN15,DARS2,CDKAL1,ELP2,EARS2,TRNT1,GTF3C4,TRDMT1,PNPT1,THADA,METTL6,ELAC1,IARS2,YARS2,DTWD2,ZCCHC7,EXOSC3,DUS2,GTDC1,TRMT12,QRSL1,POP1,POLR3A,EXOSC10,YRDC,VARS1,HARS2,HSD17B10,GATB,MTFMT,TYW1,GTF…	GO
GOBP_REGULATION_OF_CELL_CELL_ADHESION	1.06e-05	0.000976663	-1.56713	444	TNFSF9,ZC3H12A,PYCARD,RIPOR2,RASAL3,EPHB3,LYN,KLF4,CD44,PRKG1,IHH,NFKBIZ,PLAUR,TNFRSF13C,ZP3,NR4A3,IRF1,SOX13,RARA,ICOSLG,HES1,ZC3H8,WNT10B,PNP,TNF,EGR3,SHB,ITPKB,SLC4A2,CX3CL1,CAV1,C1QTNF1,NCKAP1L,PTPRR,SART1,LGALS9B,IL23A,SDC4,B4GALNT2,PCDH8,ACTB,SMARCA4,FXYD5,AP3D1,FOXJ1,BCL6,EFNB2,CHST4,MAD1L1,PDPN,IL1RN,BAD,ZBTB7B,PRKCD,PTAFR,HLA-DMB,VTCN1,RELA,LAG3,RUNX1,LGALS1,CD74,NOTCH4,CCL2,NOD2,MYADM,M…	GO
GOBP_RESPONSE_TO_PROGESTERONE	1.04748e-05	0.000976663	-2.06035	42	FOS,GJB2,TSPO,WBP2,YAP1,THBS1,SREBF1,CAV1,GPI,TLR2,RELA,FOSB,TACR1,GAD2,TGFB1	GO
GOBP_REGULATION_OF_HEMOPOIESIS	1.08368e-05	0.000981556	-1.62246	385	TNFSF9,LIF,ZC3H12A,MYC,NFAM1,APCS,FOS,ZFP36,LYN,IHH,NFKBIZ,NFKBIA,IRF1,SOX13,RARA,IL15RA,MITF,ZC3H8,WNT10B,PNP,TNF,EGR3,FANCD2,SHB,ITPKB,HSF1,SLC4A2,NCKAP1L,NOTCH2,RAB7B,SART1,CIB1,IL23A,AXL,ANKRD54,ACTB,SMARCA4,AP3D1,THPO,TRIB1,JUNB,TFE3,FOXJ1,BCL6,TCIM,ZFP36L1,BAD,TLR4,ZBTB7B,IRF7,LAG3,RUNX1,LGALS1,CD74,TMEM178A,NRARP,ZFP36L2,PRELID1,GPR137,HSPA1A,MMP14,DTX1,TGFB1,STAT3,JAK3,JAG1,B2M,CLDN18,HLA…	GO
GOBP_IMMUNE_RESPONSE_REGULATING_SIGNALING_PATHWAY	1.1465e-05	0.00102115	-1.56843	483	PIGR,NFATC2,ZC3H12A,NECTIN2,PYCARD,NFAM1,TXK,NR1D1,TREX1,FOSL2,LYN,TICAM1,OASL,NFKBIZ,MAPKAPK2,TNIP1,NFKBIA,TNFAIP3,GBP2,NR4A3,IRF1,CASP1,PRKD2,ICOSLG,LRRC19,TNF,TRIM15,SHB,COLEC12,CAV1,NCKAP1L,CLEC7A,MICB,RAB7B,ITGAM,A1BG,ABHD17A,TRIM11,HRAS,BIRC3,RNF31,SH2B2,BTNL9,F2RL1,TLR2,DGKZ,NOP53,TNIP2,TLR4,PRKCD,TYRO3,LRRC14,IRF7,VTCN1,RELA,CPTP,FFAR2,BPIFB1,NOD2,NFKB1,GPS2,SQSTM1,INAVA,CTSH,LPXN,HSPA1A,…	GO
GOMF_GROWTH_FACTOR_ACTIVITY	1.19979e-05	0.00105109	-1.87257	141	LIF,OSGIN1,CXCL1,VEGFB,TIMP1,ARTN,EFEMP1,VGF,NRTN,JAG2,TYMP,FGF13,GPI,GDF15,PDGFC,NENF,PGF,THPO,INHBE,LEFTY1,RABEP2,AMH,TGFA,GDNF,GRN,BMP2,CD320,FGF20,TGFB1,JAG1,FGF11,INHBC,PDGFB,BMP5,GFER,NGF,FGF16,FGF17,GDF11,AREG,CLCF1,EGF,ENDOU,TFF1,CSPG5,CLEC11A,PDGFA,IL12B,PTN,PSPN,NODAL,INHA,OSM,INHBA,TGFB2,CSF1,MACC1,BMP7,FGF2,FGF18,VEGFA,DKK1,BMP6,MDK,CRIPTO	GO
GOBP_BIOLOGICAL_PROCESS_INVOLVED_IN_INTERACTION_WITH_HOST	1.27353e-05	0.00108028	-1.75009	185	NECTIN2,ICAM1,APCS,IFITM2,SLC1A5,ITGA5,ANPEP,GSN,IFITM3,CAV1,FURIN,TRIM11,TRIM62,PC,TRIM8,LY6E,AXL,LAMP3,CAV2,VPS4A,TNFRSF4,EFNB2,IFITM1,CLDN9,TYRO3,CLDN6,LGALS1,CD74,CHMP6,ITGB6,TRIM10,CDHR3,RNASEK,EPHA2,HSPA1A,TMPRSS2,CTSB,BSG,TPCN2,CXCR4,VPS18,CXCL8,ITGB7,TMPRSS4,GRK2,ITGB3,EGFR,CLDN1,TRIM38,SIVA1,LTF,CD81,NECTIN4,SLC10A1,CHMP1A,TRIM22,LGALS9,PGLYRP2,AGTR1,INSR,ACE2,DDB1,MID2,WWP2,TRIM5,RPSA,B…	GO
GOBP_POSITIVE_REGULATION_OF_MAPK_CASCADE	1.2705e-05	0.00108028	-1.5851	430	LIF,ZC3H12A,PYCARD,SORBS3,ICAM1,LTBR,LYN,CD44,EFNA1,RELL1,NCF1,PRKD2,APOE,FLT1,AVPI1,MAPK3,MAPK8IP2,ARHGEF5,SPHK1,GPER1,TNF,CCN2,TRAF2,IGFBP4,FZD10,THBS1,CX3CL1,C1QTNF1,NOTCH2,GDF15,CIB1,PDGFC,HRAS,NENF,THPO,HTR2C,CAV2,F2RL1,GRM4,NOX1,TLR4,FZD7,TGFA,JCAD,LPAR3,SPRY2,NPNT,CD74,MARCO,SEMA7A,NOD2,MIF,BMP2,MT3,SOX2,IGFBP6,ARRB1,DDT,INAVA,NTRK1,FGFR2,TP73,NOTCH1,P2RX7,ALKAL2,FGF20,P2RY6,TRPV4,TGFB1,AD…	GO
GOBP_EXTERNAL_ENCAPSULATING_STRUCTURE_ORGANIZATION	1.3111e-05	0.00109477	-1.67093	311	BCL3,CCDC80,LAMB2,NFKB2,CREB3L1,IHH,TLL2,ADAM15,ADAMTSL3,FERMT1,FOXC1,KAZALD1,TNFRSF1A,LAMA1,SMOC1,GSN,TNF,COL22A1,CARMIL2,CAV1,ELF3,FURIN,CAPG,IMPG1,RIC8A,WDR72,CST3,VWA1,ANXA2,MMP19,TGM1,COL5A3,MELTF,CCN1,COL28A1,CAV2,PDPN,MMP12,NOX1,SOX9,EFEMP2,RUNX1,NPNT,MAD2L2,BMP2,TGFBI,NOTCH1,TIE1,MMP7,MMP14,TGFB1,ADAMTS13,FBLN5,NDNF,ADAMTS4,NOXO1,FOXF2,ADAMTSL4,FLOT1,NID1,ITGB3,AEBP1,MPV17,MATN3,NTN4,COL1…	GO
GOBP_INTERLEUKIN_6_PRODUCTION	1.36279e-05	0.00112043	-1.87459	136	ZC3H12A,PYCARD,TICAM1,MAPKAPK2,TNFAIP3,TNF,CX3CL1,NCKAP1L,CLEC7A,RAB7B,KLF2,GHSR,FOXJ1,F2RL1,TLR2,TLR4,PTAFR,RELA,CD74,NOD2,C1QTNF3,UCN,ARRB1,INAVA,P2RX7,TRPV4,TGFB1,STAT3,TWIST1,ARHGEF2,IRAK3,ELF4,HLA-B,TLR7,CYBA,MAPK13,CSK,RIPK2,CEBPB,SYK,IL1A,UNC93B1,IL17D,NMB,GHRL,TLR6,NOD1,LGALS9,SPON2	GO
GOBP_CELLULAR_RESPONSE_TO_ABIOTIC_STIMULUS	1.48473e-05	0.00116158	-1.65373	322	MYC,PYCARD,LRRC8E,RELB,AQP2,LTBR,H2AX,TREX1,CRIP1,SIPA1,AQP1,RAB11FIP5,SCNN1A,RAD9B,TIMP1,TSPO,CNN2,YAP1,IRF1,CASP1,EGR1,TNFRSF1A,HYAL3,MLST8,MAPK3,TNF,HSF1,PTGS2,CCND2,PIERCE1,HRAS,POLD1,SCNN1D,GJA1,SLC38A2,CASP5,ZFP36L1,TNKS1BP1,BAD,TLR4,PRKCD,PTAFR,HABP4,ASCL1,SOX9,SLC25A23,TNFRSF10B,ITGB6,RAD51,NFKB1,EIF2AK4,MCOLN1,AQP5,WNT11,INO80,ELK1,TRPV4,TGFB1,SLC2A4,ATF4,TP53,BCL2L1,EEF1D,ARHGEF2,BMF,AK…	GO
GOBP_MUSCLE_SYSTEM_PROCESS	1.49979e-05	0.00116158	-1.57771	416	RNF207,CALCA,HMOX1,ZC3H12A,KLHL41,SLC6A8,NR4A1,MYH3,HTR1D,NEDD4L,VEGFB,PRKG1,RANGRF,NR4A3,MYL9,TNFRSF1A,TNNT1,UTS2,TNNC1,CNN1,GSN,SPHK1,TAFAZZIN,GPER1,TNF,ANK2,MYL3,SCN1B,FGF13,LMNA,CAV1,RYR1,PTGS2,NOL3,ACTA1,CCDC78,GTF2IRD1,GJA1,FLNA,GHSR,PABPN1,TNNI1,SSPN,EMD,MYL6B,ALDOA,PTAFR,MYL11,GDNF,JUP,TRPM4,NPNT,MYOF,GAMT,CAMTA2,UCN,CTTN,ATP1B1,HRC,BIN1,NOTCH1,TACR1,TPM4,TBX20,P2RX6,TRPV4,CACNA1H,TPCN2,G…	GO
GOBP_NON_CANONICAL_NF_KAPPAB_SIGNAL_TRANSDUCTION	1.46752e-05	0.00116158	-1.89557	117	ZC3H12A,BCL3,PYCARD,RELB,NFKB2,TNFSF15,UACA,NFKBIA,CARD10,LITAF,LRRC19,SPHK1,TNF,TRAF2,TRIM15,NOL3,PTP4A3,IL23A,BIRC3,TLR2,TCIM,TLR4,HDAC7,RELA,TNFRSF10B,NOD2,C1QTNF3,NFKB1,CARD14,TLR7,EZR,EGFR,IL18,VCP,AMFR,TLR6,PRDX1,NOD1,LGALS9,PHB2,TRIP6,CPNE1,NR3C2,IL12B,NMI,HAVCR2,RIPK3,ADISSP	GO
GOMF_DNA_BINDING_TRANSCRIPTION_ACTIVATOR_ACTIVITY	1.47053e-05	0.00116158	-1.57493	438	NFATC2,FOXD2,NR1H2,MYC,ETV4,E2F4,NR4A1,FOS,E4F1,NFKB2,OVOL2,SIX5,FOSL2,MAFF,KLF4,KLF5,RFX2,CREB3L1,TFAP2E,CEBPD,PITX1,NR4A3,IRF1,NR4A2,FOXC1,EGR1,ZNF99,NKX6-3,ZNF580,LITAF,ATF3,MITF,IRX3,EGR3,HSF1,MZF1,ZNF48,MYBL2,SREBF1,SIX1,NOTCH2,TFAP2C,ELF3,MESP1,ESRRB,JUND,EHF,ONECUT3,ETV5,DDIT3,JUNB,TFE3,SOX21,FOXJ1,EGR4,NR5A2,SPIB,ZBTB7B,SOX9,RELA,ATF5,MEF2D,RUNX1,RAX,NOTCH4,FOSB,GLIS3,NFKB1,SOX2,FEV,TP73,…	GO
GOBP_EPIDERMAL_CELL_DIFFERENTIATION	1.58676e-05	0.00119569	-1.73874	195	ETV4,ZFP36,SPRR1B,OVOL2,FOSL2,MAFF,KRT77,KLF4,NFKBIZ,YAP1,FOXC1,HES1,FOXI3,PLAAT4,SCEL,FLNB,JAG2,KRT16,ST14,TPRN,SHARPIN,WHRN,KRT7,TGM1,LATS2,ZFP36L1,KRT6C,SFN,OVOL1,KEAP1,FA2H,EPHA2,CNFN,NOTCH1,FGF20,HES5,GSDME,REG3A,JAG1,NUMA1,SFRP4,RBPJ,GRHL2,CYP26B1,POU2F3,SCRIB,EXPH5,IL1A,MYO7A,ATOH1,DNASE1L2,TCHH,CERS3,WNT16,KRT72,TMEM79,MSX2,LORICRIN,SPRR3,GATA6,TRIM16,NME2,ABCA12,TGM3,KRT10,BCR,KRT2,KCNQ1…	GO
GOBP_MULTI_MULTICELLULAR_ORGANISM_PROCESS	1.58858e-05	0.00119569	-1.75294	194	CALCA,LIF,PLA2G4C,FOS,GJB2,MAFF,SPP1,PRLR,IHH,TIMP1,OVGP1,HYAL3,TEAD3,ITGA5,RARA,DAZAP1,INTS1,PTGS2,TRIM28,ACR,GJA1,ADM,GHSR,CLIC5,SLC38A2,CYP1A1,JUNB,DDO,PTAFR,FOSB,ARHGDIB,UCN,TLE6,EPN1,TACR1,CTSB,TGFB1,TEAD4,BSG,ADRA2B,RGS2,PPARD,ITGB3,LDOC1,AMBP,HSPG2,DSG1,GHRL,SYDE1,B4GALT1,LGALS9,IGFBP2,ENDOU,SEMG1,FBLN1,PITHD1,TPPP3,PRL,CLDN4,ITGB4,ACE2,PTGFR,MMP9,STC2,CRHR1,OXTR,HAVCR2,AGRP,PTN,P2RX1,SLC3…	GO
GOBP_SUPEROXIDE_ANION_GENERATION	1.65262e-05	0.00122661	-2.10051	37	DUOX1,NCF1,NCF2,CLEC7A,ITGAM,F2RL1,NOX1,PRKCD,DUOX2,GSTP1,TGFB1,NCF4,NOXO1,CYBA,NOXA1,SYK,EGFR	GO
GOBP_CELL_CHEMOTAXIS	1.73367e-05	0.00126914	-1.67627	272	CALCA,CCL27,HSPB1,CXCL1,RIPOR2,NR4A1,NBL1,RARRES2,LYN,ACKR2,CXCL6,VEGFB,DAPK2,ARHGEF16,PRKD2,ZNF580,FLT1,MAPK3,ARHGEF5,EGR3,THBS1,CX3CL1,NCKAP1L,CXCL16,CXCL2,GBF1,CXCL3,DUSP1,CXCL5,IL23A,PGF,SAA1,F2RL1,SLC8B1,PRKCD,FFAR2,TRPM4,CD74,CCL2,S1PR1,NOD2,RPS19,MIF,DDT,PREX1,GPSM3,EPHA2,NOTCH1,RHOG,CCL22,TRPV4,CYP19A1,BSG,CXCR4,CXCL8,CXCL10,CHGA,SERPINE1,NINJ1,PDGFB,SYK,BCAR1,CORO1B,CCR10,FGF16,CXCL14,JA…	GO
GOMF_CATALYTIC_ACTIVITY_ACTING_ON_RNA	1.75996e-05	0.00127098	1.57358	387	TERT,NSUN6,TRMT13,LARS1,METTL14,NSUN3,RARS1,TRMT5,DDX52,TDRD12,DTWD1,MED20,RPP40,RNGTT,NUDT12,METTL15,POLR3G,IARS1,CNOT7,ALKBH8,QTRT2,POLR1B,MTREX,TRMT1L,PUS10,DDX60L,RNASEL,METTL4,GGT1,SEPSECS,EXOG,DICER1,PRIM1,NARS2,FARSB,DHX29,TRIT1,LARS2,XRN2,TRMT61B,PDE12,POLR1C,DTD2,TSEN2,DDX21,ZC3H12D,POLR2B,ANGEL2,DDX47,DDX1,RIDA,APEX1,DARS2,CDKAL1,EARS2,CPSF3,TRNT1,POLR2K,DIS3L,CMTR2,DDX6,TRDMT1,XRN1,ANG…	GO
GOBP_LIPOPOLYSACCHARIDE_MEDIATED_SIGNALING_PATHWAY	1.8412e-05	0.00131191	-2.01085	47	LYN,SIGIRR,TICAM1,CARD16,NFKBIA,TNFAIP3,MAPK3,CX3CL1,TRIB1,TLR2,TLR4,PTAFR,MIF,NFKBIL1,IRAK1,RIPK2,IRAK2,LTF,CD14,NOS3,CD180,IRF3,TRIM5,PLCG2	GO
GOBP_DEFENSE_RESPONSE_TO_GRAM_NEGATIVE_BACTERIUM	2.05675e-05	0.00144622	-2.00866	55	PYCARD,RARRES2,CXCL6,AQP1,NFKBIZ,IL23A,F2RL1,TLR4,RPS19,LYZ,TUSC2,MMP7,CHGA,SERPINE1,GSDMD,LTF,NOD1,DMBT1,RNASE6,CD160,IL12B,OPTN,ROMO1,SLC11A1,IL17F,TNFRSF14,IL22RA1,DROSHA,ELANE,IL17A	GO
GOCC_NADPH_OXIDASE_COMPLEX	2.14068e-05	0.00148569	-2.10707	15	DUOX1,NCF1,NCF2,NOX1,DUOX2,NCF4,NOXO1,CYBA,NOXA1	GO
GOBP_INTERLEUKIN_8_PRODUCTION	2.20288e-05	0.00150925	-1.9947	70	BCL3,PYCARD,KLF4,PRKD2,ZNF580,LRRC19,TNF,CLEC7A,DDIT3,F2RL1,TLR2,TLR4,RELA,FFAR2,CD74,NOD2,ARRB1,HSPA1A,STAT3,TLR7,SERPINE1,SYK,IL17D,TLR6,NOD1,LGALS9,CD244,CD14	GO
GOBP_TEMPERATURE_HOMEOSTASIS	2.50685e-05	0.00169577	-1.7629	174	NR1H2,GPR3,NR1D1,PRLR,EGR1,ID1,WNT10B,TNF,PWWP2B,HSF1,CAV1,TLE3,PTGS2,PDGFC,ACHE,DDIT3,GJA1,SMARCA4,TFE3,PTGES,UCP2,PEMT,TLR4,ZBTB7B,NOD2,SIRT6,SQSTM1,NOTCH1,TRPV2,ATF4,STAT3,ADRB1,CXCR4,BMAL1,GPX1,HDAC3,RBPJ,ALPL,ADORA1,CEBPB,SYK,DYNC1H1,STAT6,STK11,QKI,ADRB2,CNOT3,IL1A,IL18,SFXN5,NOVA1,SLC27A1,GHRL,NAPEPLD,EPAS1,LCN2,PLAC8,PRDM16,DRD2,ELOVL3,OXTR,PPARGC1B	GO
GOBP_RESPONSE_TO_COPPER_ION	2.58126e-05	0.00172428	-2.08877	32	AQP2,AQP1,ATP5F1D,HSF1,MT2A,CYP1A1,MUC2,CYTB,COX1,MT1M,MT3,MAP1LC3A,SOD3,AANAT,MT1F,IL1A,MT1E,MT1X,LOXL2,MT1G	GO
GOBP_RELEASE_OF_CYTOCHROME_C_FROM_MITOCHONDRIA	2.68624e-05	0.00177225	-1.95732	56	PYCARD,BOK,PLAUR,GPER1,TIMM50,BBC3,HRK,LMNA,NOL3,BAD,PPIF,SFN,PINK1,PRELID1,TP53,BCL2L1,GPX1,BMF	GO
GOBP_NEGATIVE_REGULATION_OF_MAPK_CASCADE	2.90655e-05	0.00189422	-1.77976	150	LIF,MYC,LYN,EFNA1,TNIP1,DUSP5,CBLC,APOE,ATF3,GPER1,CAV1,PTPRR,DUSP1,DUSP4,SPRED3,F2RL1,TLR4,PRKCD,SPRY2,PINK1,BMP2,GPS2,GSTP1,INPP5K,P2RX7,DUSP26,DAB2,DAB2IP,IRAK3,EZR,DUSP10,HDAC3,RGS2,DUSP3,CSK,SPRED1,SH2B3,NDRG2,FOXM1,GBP1,PER1,EMILIN1,AMBP,MECOM,TBC1D10C,FBLN1,PIN1,MAPK8IP1,ABCA7,ACE2,PIK3CB	GO
GOBP_AMEBOIDAL_TYPE_CELL_MIGRATION	3.14742e-05	0.00202648	-1.56405	421	HMOX1,ZC3H12A,HSPB1,NR4A1,OVOL2,KLF4,PFN1,AQP1,PKN1,SH3BP1,ADGRA2,TIMP1,EFNA1,FN1,RRAS,FERMT1,EPHB4,CARD10,PRKD2,ZNF580,APOE,ID1,GIPC1,NRTN,TNF,EGR3,FGFBP1,LAMA5,THBS1,KRT16,PTPRR,HDAC5,GPI,CSNK2B,PTGS2,PKN3,MESP1,CIB1,PTP4A3,RIC8A,SDC4,GJA1,NRP2,ANXA3,DNAJA4,EFNB2,ATOH8,SP100,SEMA6B,HDAC7,JCAD,SOX9,GDNF,MECP2,JUP,GRN,SEMA7A,ARHGDIB,CYGB,IRS2,SEMA3B,CTSH,EPHA2,NOTCH1,LPXN,TACR1,PATZ1,WNT11,TGFB1,…	GO
GOBP_LEUKOCYTE_MIGRATION	3.54665e-05	0.00210787	-1.60551	352	CALCA,HMOX1,CXCL1,PYCARD,RIPOR2,ICAM1,NBL1,RARRES2,LYN,CXCL6,VEGFB,DAPK2,ZP3,CNN2,ARTN,ZNF580,FLT1,MAPK3,ARHGEF5,TNF,THBS1,CX3CL1,GP2,NCKAP1L,CXCL16,CXCL2,GDF15,GBF1,CXCL3,DUSP1,CXCL5,IL23A,PGF,SAA1,PECAM1,FOXJ1,F2RL1,TNFRSF18,CHST4,SLC8B1,PTAFR,FFAR2,TRPM4,CD74,CCL2,S1PR1,NOD2,RPS19,MIF,DDT,PREX1,GPSM3,MADCAM1,TACR1,MMP14,CCL22,TRPV4,TGFB1,CYP19A1,BSG,CXCR4,MYH9,CXCL8,ITGB7,CXCL10,CHGA,ECM1,SERP…	GO
GOBP_MUSCLE_CONTRACTION	3.46667e-05	0.00210787	-1.59313	332	RNF207,CALCA,ZC3H12A,KLHL41,SLC6A8,NR4A1,MYH3,HTR1D,NEDD4L,VEGFB,PRKG1,RANGRF,MYL9,TNNT1,UTS2,TNNC1,CNN1,GSN,SPHK1,TAFAZZIN,GPER1,TNF,ANK2,MYL3,SCN1B,FGF13,CAV1,RYR1,PTGS2,ACTA1,CCDC78,GJA1,FLNA,GHSR,PABPN1,TNNI1,SSPN,EMD,MYL6B,ALDOA,PTAFR,MYL11,GDNF,JUP,TRPM4,NPNT,MYOF,GAMT,UCN,CTTN,ATP1B1,HRC,BIN1,TACR1,TPM4,TBX20,P2RX6,TRPV4,CACNA1H,TPCN2,GRIP2,HTR2B,CXCR4,SRF,ADRA2B,CHGA,FXYD1,MYL4,RGS2,ADORA…	GO
GOBP_MUSCLE_ORGAN_DEVELOPMENT	3.45751e-05	0.00210787	-1.60494	335	LIF,KLHL41,RIPOR2,NR4A1,MYH3,FOS,MAFF,KLF5,TLL2,PITX1,FOXC1,EGR1,KEL,CTF1,TNNC1,ATF3,FHL3,TAFAZZIN,WNT10B,EGR3,FLNB,LAMA5,MYL3,CAV1,SIX1,RYR1,ACTA1,PRR14,B4GALNT2,TAGLN,GJA1,CNTNAP1,LRP2,TNNI1,CAV2,EMD,PAX3,FGFRL1,MYL6B,ITGA11,MYL11,EFEMP2,LBX1,MEF2D,PPIF,NEURL1,S1PR1,BMP2,COPRS,FGFR2,NOTCH1,FOXH1,TBX20,TGFB1,TEAD4,IGSF8,CACNA1H,VAX1,POU6F1,BIN3,MAPK12,TWIST1,EGR2,BMAL1,GPX1,CXCL10,RBPJ,SMO,FLOT1…	GO
GOBP_REGULATION_OF_RESPONSE_TO_CYTOKINE_STIMULUS	3.42424e-05	0.00210787	-1.77514	164	NR1H2,PYCARD,TXK,TREX1,KLF4,SIGIRR,CARD16,MAPKAPK2,TNFAIP3,CASP1,TNFRSF1A,SPHK1,TRAF2,CAV1,NOL3,SHARPIN,TLE5,AXL,MIB2,F2RL1,TLR2,IL1RN,MMP12,TLR4,IRF7,CD74,GPS2,GSTP1,HSPA1A,ARG1,CXCR4,IRAK1,IRAK3,ECM1,CLDN18,CASP4,RIPK2,IRAK2,AGPAT1,SYK,SH2B3,PELI3,PIAS3,CDC37,TRAIP,BIRC7,AGPAT2,CPNE1	GO
GOBP_TAXIS	3.50751e-05	0.00210787	-1.58608	409	CALCA,CCL27,HSPB1,CXCL1,RIPOR2,NR4A1,NBL1,RARRES2,LYN,ACKR2,CXCL6,VEGFB,ROBO3,DAPK2,S100A4,ADGRA2,LGR6,CMTM7,PLAUR,ARTN,ARHGEF16,PRKD2,ZNF580,FLT1,MAPK3,ARHGEF5,EGR3,TYMP,THBS1,CX3CL1,NCKAP1L,CXCL16,CXCL2,GBF1,CXCL3,DUSP1,CXCL5,HRAS,IL23A,NRP2,PGF,SAA1,CCN1,F2RL1,EFNB2,SLC8B1,SEMA6B,PRKCD,PTAFR,GDNF,FFAR2,TRPM4,CD74,CCL2,SEMA7A,S1PR1,NOD2,SUCNR1,RPS19,MIF,DDT,SEMA3B,PREX1,STX4,GPSM3,EPHA2,NOTCH1,…	GO
GOCC_TRANSCRIPTION_REGULATOR_COMPLEX	3.42144e-05	0.00210787	-1.55743	479	NFATC2,NR1H2,MYC,E2F4,NR4A1,FOS,RELB,MXD3,SIX5,FOSL2,MAFF,KLF4,KLF5,HMGA1,WTIP,CEBPD,JDP2,PITX1,GTF3C1,NR4A3,YAP1,NR4A2,CDX2,TEAD3,SMAD6,HES6,RARA,ATF3,CCND1,MED15,S100A10,SIX1,TLE3,MBD3,JUND,ONECUT3,TRIM28,DDIT3,ANXA2,MAFK,CDK2AP2,PMF1,FLYWCH1,JUNB,TAF8,AJUBA,NR5A2,SNAI3,ASCL1,SOX9,RELA,ATF5,LBX1,RUNX1,MED16,USF1,PTOV1,NFKB1,GPS2,H1-0,TCF7L1,SOX2,TLE6,MED11,BIN1,MTA1,FOXH1,ATF4,TP53,ZNF541,STAT3…	GO
GOMF_EXOGENOUS_PROTEIN_BINDING	3.54993e-05	0.00210787	-1.92341	74	NECTIN2,ICAM1,SLC1A5,HYAL3,ITGA5,ANPEP,AXL,TNFRSF4,EFNB2,CLDN9,TYRO3,CLDN6,ITGB6,CDHR3,EPHA2,HSPA1A,BSG,CXCR4,ITGB7,ITGB3,EGFR,CLDN1,SIVA1,CD81,NECTIN4,SLC10A1	GO
GOBP_RESPONSE_TO_OXYGEN_LEVELS	3.61492e-05	0.00212287	-1.60174	330	LIF,MYC,FOS,FOSL2,VEGFB,AQP1,WTIP,ADAM15,HILPDA,NR4A2,EGR1,MLST8,CLCA1,SLC1A1,KCNK3,TNF,SLC2A8,HSF1,WDR83,THBS1,LMNA,CAV1,RYR1,PTGS2,NOL3,CLDN3,LONP1,EGLN2,AGTRAP,ADM,PGF,CYP1A1,CYTB,UCP2,TLR2,AJUBA,CA9,NOP53,SLC7A5,ZFP36L1,NOX1,BAD,MECP2,COX1,PINK1,USF1,BMP2,CYGB,ALKBH5,MT3,SOX2,COX2,MAP1LC3A,FGFR2,NOTCH1,ATP6,MMP14,GAD2,TRPV4,TGFB1,SLC2A4,STUB1,ATF4,TP53,SOD3,TWIST1,CXCR4,NDNF,IRAK1,SRF,TH,PPAR…	GO
GOBP_AXONAL_TRANSPORT_OF_MITOCHONDRION	3.71378e-05	0.00215722	2.20627	18	AGBL4,SPAST,HAP1,OPA1,ARMCX3,AGTPBP1	GO
GOBP_NEGATIVE_REGULATION_OF_DEFENSE_RESPONSE	4.02444e-05	0.00230381	-1.68524	229	IER3,NR1H2,APCS,ZFP36,NR1D1,TREX1,LYN,KLF4,METRNL,MICA,TNFAIP3,TNFRSF1A,APOE,GPER1,FNDC4,LRFN5,MICB,SHARPIN,FURIN,HLA-F,GHSR,SAA1,AOAH,TAFA3,RHBDF2,MMP12,PRKCD,TYRO3,GRN,SFN,NOD2,RPS19,C1QTNF3,NFKB1,GPS2,PLA2G10,SOCS3,GSTP1,TGFB1,PCBP2,CYP19A1,STAT3,FAM3A,ARG1,REG3A,GPX1,IRAK3,ELF4,PIM1,HLA-B,HLA-A,RNF26,DUSP10,PPARD,ADORA1,PROC,SYK,GFER,TRIM38	GO
GOBP_VIRAL_PROCESS	4.08168e-05	0.00230381	-1.58026	398	ZC3H12A,NECTIN2,ICAM1,APCS,ZFP36,IFITM2,OASL,TNIP1,SLC1A5,ITGA5,ANPEP,APOE,GSN,TNF,TRIM15,IFITM3,CAV1,RAD23A,CSNK2B,APOBEC3B,FURIN,TRIM11,STOM,TRIM28,TRIM62,ZDHHC8,PC,TRIM8,LY6E,AXL,ST6GALNAC2,SMARCA4,FAM111A,LAMP3,CAV2,VPS4A,TNFRSF4,EFNB2,NR5A2,IFITM1,CLDN9,TYRO3,CLDN6,TOP2A,IRF7,LGALS1,CD74,CHMP6,CCL2,ITGB6,USF1,EIF2AK4,TRIM10,PARD6A,IFI27,MGAT4B,MVB12A,CDHR3,RNASEK,EPHA2,NOTCH1,INPP5K,RAB1B,HS…	GO
GOCC_CYTOSOLIC_LARGE_RIBOSOMAL_SUBUNIT	4.09546e-05	0.00230381	-1.97703	53	RPL36,RPLP2,RPLP1,RPL12,RPL28,RPL13,RPL18A,RPL14,RPL18,RPL37,RPL32,RPL19,RPL10,RPL23,UBA52,RPL13A,RPL3,RPL8,RPL29,RPL17,RPL34,RPL10A,RPL23A,RPL36A,RPL5,RPL24,RPLP0,RPL35,RPL27A,RPL37A,RPL9,RPL3L,RPL36AL,RPL39L,RPL11,RPL22,RPL21,RPL26,RPL27,RPL35A,RPL4,RPL39,RPL31,RPL15,RPL38,RPL7A	GO
GOBP_OLEFINIC_COMPOUND_METABOLIC_PROCESS	5.14647e-05	0.00286487	-1.76964	145	PTGS1,PLA2G4C,DHRS3,CYP2E1,PRKG1,ALDH8A1,EGR1,MGLL,GSTA1,PTGES2,ALOXE3,RDH5,PTGS2,ADH1B,ADM,RDH12,CYP1A1,CEL,ABHD12,RDH13,GRIN1,GPX4,BMP2,PLA2G10,AFP,GSTP1,DAB2,FAAH,CYP19A1,DHRS9,CACNA1H,GPX1,AKR1B1,ADH1A,REST,CYP4F12,BMP5,ALOX12B,CYP2B6,ADH7	GO
GOBP_REGULATION_OF_RESPONSE_TO_BIOTIC_STIMULUS	5.30619e-05	0.00292333	-1.51369	484	ZC3H12A,NR1H2,NECTIN2,PYCARD,TXK,NR1D1,TREX1,LYN,CXCL6,SIGIRR,TICAM1,CARD16,OASL,NFKBIZ,MAPKAPK2,TNIP1,NFKBIA,MICA,NCF1,TNFAIP3,GBP2,IRF1,CASP1,APOE,MAPK3,LRRC19,TNF,TRIM15,COLEC12,CX3CL1,CAV1,CLEC7A,MICB,RAB7B,ABHD17A,TRIM11,TRIM62,HLA-F,IL23A,BIRC3,RNF31,TRIB1,F2RL1,TLR2,NOP53,TNIP2,MMP12,TLR4,TYRO3,LRRC14,IRF7,RELA,CPTP,FFAR2,LAG3,BPIFB1,GRN,SFN,NOD2,RPS19,MIF,GPS2,EIF2AK4,SH2D1B,SQSTM1,INAVA,…	GO
GOBP_LEUKOCYTE_CELL_CELL_ADHESION	5.60427e-05	0.00305604	-1.59126	367	TNFSF9,ZC3H12A,PYCARD,RIPOR2,ICAM1,RASAL3,LYN,KLF4,CD44,IHH,NFKBIZ,TNIP1,TNFRSF13C,ZP3,NR4A3,IRF1,SOX13,ITGA5,RARA,ICOSLG,HES1,ZC3H8,WNT10B,PNP,TNF,EGR3,SHB,ITPKB,SLC4A2,CAV1,NCKAP1L,SART1,LGALS9B,IL23A,SDC4,ACTB,SMARCA4,AP3D1,PECAM1,FOXJ1,BCL6,EFNB2,CHST4,MAD1L1,BAD,ZBTB7B,PTAFR,HLA-DMB,VTCN1,RELA,LAG3,RUNX1,LGALS1,CD74,CCL2,NOD2,OLR1,NRARP,HFE,DHPS,MADCAM1,DTX1,TGFB1,JAK3,ARG1,IRAK1,HHLA2,ITGB7…	GO
GOBP_BLOOD_VESSEL_ENDOTHELIAL_CELL_MIGRATION	5.90807e-05	0.00318917	-1.8315	120	HMOX1,HSPB1,NR4A1,KLF4,SH3BP1,EFNA1,EPHB4,CARD10,PRKD2,APOE,ID1,TNF,EGR3,FGFBP1,THBS1,HDAC5,CSNK2B,PTGS2,CIB1,EFNB2,HDAC7,JCAD,MECP2,JUP,EPHA2,NOTCH1,TGFB1,MYH9,SRF,GPX1,PDGFB,MAP2K3,SPRED1,AGTR2	GO
GOBP_NEGATIVE_REGULATION_OF_INFLAMMATORY_RESPONSE	6.01073e-05	0.00321213	-1.75342	147	IER3,APCS,ZFP36,NR1D1,LYN,KLF4,METRNL,TNFAIP3,TNFRSF1A,APOE,GPER1,FNDC4,LRFN5,SHARPIN,FURIN,GHSR,SAA1,AOAH,TAFA3,RHBDF2,PRKCD,TYRO3,GRN,NOD2,RPS19,C1QTNF3,NFKB1,GPS2,PLA2G10,SOCS3,GSTP1,CYP19A1,STAT3,REG3A,GPX1,ELF4,DUSP10,PPARD,ADORA1,PROC,SYK	GO
GOBP_REGULATION_OF_BINDING	6.08486e-05	0.00321955	-1.68168	220	BCL3,RIPOR2,CARD16,ADAM15,PLAUR,FOXC1,APOE,RARA,HES1,ACD,HDAC5,CSNK2B,MDFI,CLDN5,ANXA2,TLE5,ACTB,SUMO4,SP100,PRKCD,HABP4,PEX14,DNAJB2,PLK1,MAD2L2,BMP2,GPSM1,H1-0,HFE,SYMPK,EDF1,DAB2,EIF3C,BLK,GMNN,SLPI,TWIST1,B2M,TFAP4,CDT1,HMBOX1,BAMBI,SMO,FLOT1,RIPK2,PDGFB,EIF4G1,SUMO3,NGF,CAMK1,ADD1,HDAC4,ITGA4,JUN,ILRUN,DAZAP2,PLN,TCF7L2,GOLGA2,EGF,LRP1,PIN1,HMGA2,AURKB,CPNE1,CSNK1E,SIRT2,VTN,MMP9,BAX,IFIT2,N…	GO
GOBP_SECRETION_BY_TISSUE	6.26304e-05	0.00328134	-1.98921	41	NR1H2,FOSL2,AQP1,GJA1,CEL,ANO1,MUC2,VAMP2,P2RY2,SLC4A5,SPINK1,AGR2,AQP5,CYBA,ADORA1,EGFR,ALOX12B	GO
GOBP_CELLULAR_RESPONSE_TO_VASCULAR_ENDOTHELIAL_GROWTH_FACTOR_STIMULUS	6.6276e-05	0.00339059	-1.93677	63	HSPB1,NR4A1,VEGFB,ADGRA2,MAPKAPK2,FOXC1,PRKD2,FLT1,SPHK1,EGR3,PTP4A3,NRP2,PGF,JCAD,RELA,SPRY2,MYO1C,NOTCH1,DAB2IP,MAP2K3,EMILIN1,FLT4,ERN1,ADAMTS3,RAMP2,PIK3CB,IL12B,MT1G,GAS1	GO
GOBP_IMMUNE_RESPONSE_REGULATING_CELL_SURFACE_RECEPTOR_SIGNALING_PATHWAY	6.62535e-05	0.00339059	-1.61393	302	PIGR,NFATC2,ZC3H12A,NECTIN2,NFAM1,TXK,NR1D1,FOSL2,LYN,TICAM1,NFKBIZ,NFKBIA,TNFAIP3,NR4A3,PRKD2,ICOSLG,SHB,NCKAP1L,CLEC7A,MICB,RAB7B,ITGAM,HRAS,RNF31,SH2B2,BTNL9,F2RL1,TLR2,DGKZ,TNIP2,TLR4,PRKCD,VTCN1,RELA,FFAR2,BPIFB1,NOD2,NFKB1,GPS2,SQSTM1,LPXN,PHPT1,BLK,DAB2IP,IRAK1,HHLA2,HLA-A,EZR,CYBA,DUSP3,HLA-DPB1,CSK,MAP2K7,PLPP4,FLOT1,RIPK2,IRAK2,NINJ1,BTN1A1,SYK,PIK3AP1,BCAR1,STK11,PRKCB,GBP1,BTNL3,PLA2G…	GO
GOBP_NEGATIVE_REGULATION_OF_VIRAL_LIFE_CYCLE	6.6619e-05	0.00339059	-2.02007	25	APCS,IFITM2,GSN,TRIM15,IFITM3,CSNK2B,TRIM11,TRIM8,LY6E,IFITM1,TRIM10	GO
GOBP_EXTRINSIC_APOPTOTIC_SIGNALING_PATHWAY	6.76743e-05	0.0034118	-1.64484	219	HMOX1,PYCARD,ICAM1,TNFRSF12A,BOK,LTBR,NFKBIZ,TNFAIP3,YAP1,TNFRSF1A,CASP10,ATF3,GPER1,TNF,TRAF2,BCL2L12,THBS1,CX3CL1,LMNA,CAV1,KRT18,NOL3,CIB1,LTB,TRADD,PEA15,BAD,TLR4,SP100,RELA,GDNF,TNFRSF10B,DEDD2,IFI27,CTTN,STX4,GSTP1,P2RX7,HSPA1A,TGFB1,DAB2IP,BCL2L1,ARHGEF2,GPX1,KRT8,SERPINE1,GABARAP,BAG3,GSK3A,BMP5,PML,NGF,AGTR2,COL2A1,SIVA1,PELI3,TRAF1,IL1A	GO
GOBP_REGULATION_OF_MIRNA_METABOLIC_PROCESS	6.87754e-05	0.00343491	-1.86572	87	NEAT1,ZC3H12A,ZSWIM8,NR1H2,MYC,FOS,KLF4,KLF5,EGR1,NOTCH3,SMAD6,RARA,TNF,SREBF1,NOTCH2,HRAS,SMARCA4,ATOH8,SOX9,RELA,BMP2,NFKB1,TGFB1,TP53,STAT3,TWIST1,SRF,PPARD,REST,PDGFB,EGFR,NFIB,JUN	GO
GOBP_RESPONSE_TO_INTERLEUKIN_1	7.11653e-05	0.00352137	-1.87308	99	ZC3H12A,PYCARD,NR1D1,NFKBIA,GBP2,EGR1,HYAL3,HES1,MAPK3,KLF2,TLE5,TNIP2,IL1RN,SOX9,RELA,RPS6KA4,CCL2,NFKB1,CITED1,GBP3,DAB2IP,TOLLIP,IRAK1,CXCL8,IRAK3,MAPK13,UPF1,MAP2K7,RIPK2,IRAK2,GBP1,HDAC4	GO
GOBP_RESPONSE_TO_TYPE_II_INTERFERON	7.3419e-05	0.00359955	-1.83363	113	NR1H2,TXK,UBD,IFITM2,GBP2,IRF1,CASP1,CDC42EP2,GSN,TNF,FLNB,IFITM3,CXCL16,RAB7B,ZYX,KYNU,TLR2,IFITM1,TLR4,SP100,CD74,CCL2,CITED1,MYO1C,STX4,GBP3,TP53,ADAMTS13,ARG1,PIM1,GAPDH,VIM,CDC42EP4,RAB20,CLDN1,GBP1	GO
GOBP_POSITIVE_REGULATION_OF_MIRNA_METABOLIC_PROCESS	7.67562e-05	0.00372895	-1.8986	64	NEAT1,ZC3H12A,ZSWIM8,NR1H2,MYC,FOS,KLF4,KLF5,EGR1,NOTCH3,SMAD6,TNF,SREBF1,NOTCH2,HRAS,SMARCA4,ATOH8,RELA,BMP2,NFKB1,TGFB1,TP53,STAT3,SRF,PDGFB,EGFR	GO
GOBP_CELL_SUBSTRATE_ADHESION	7.95545e-05	0.00376643	-1.57151	339	CCDC80,SORBS3,EPHB3,CD44,EFNA1,ADAM15,FN1,RRAS,FERMT1,ITGA5,SMAD6,VWF,CCN2,LAMA5,THBS1,S100A10,CX3CL1,CARMIL1,TTYH1,ZYX,CIB1,ITGAM,SDC4,FLNA,ANXA2,OLFM4,AXL,COL5A3,MELTF,CCN1,BCL6,AJUBA,FBLN2,PDPN,ITGA11,MMP12,FZD7,TYRO3,ARL2,EFEMP2,AJAP1,JUP,NPNT,ITGB6,MYADM,PREX1,CTTN,PKHD1,AGR2,MADCAM1,NOTCH1,LPXN,ITGAE,FREM1,DAB2,MMP14,TBCD,PARVB,ADAMTS13,FBLN5,JAG1,NDNF,SRF,ITGB7,SERPINE1,PPARD,DUSP3,PDGFB,N…	GO
GOBP_NEGATIVE_REGULATION_OF_IMMUNE_SYSTEM_PROCESS	8.03467e-05	0.00376643	-1.51922	452	HMOX1,ZC3H12A,NR1H2,MYC,RIPOR2,APCS,NBL1,NR1D1,TREX1,LYN,IHH,PKN1,MICA,FN1,TNFAIP3,CNN2,IRF1,RARA,ZC3H8,GPER1,TNF,SLC4A2,THBS1,NCKAP1L,LRFN5,RAB7B,GDF15,FURIN,DUSP1,ABHD17A,TRIM11,HLA-F,LGALS9B,SDC4,AXL,C4BPA,TRIB1,FOXJ1,TAFA3,BCL6,RHBDF2,F2RL1,IL31RA,DGKZ,MAD1L1,MMP12,TLR4,ZBTB7B,TYRO3,LRRC14,VTCN1,SOX9,CPTP,LAG3,RUNX1,CD74,BPIFB1,CCL2,GRN,SFN,NOD2,RPS19,MIF,TMEM178A,NRARP,GPS2,HFE,SQSTM1,DDT,GP…	GO
GOBP_REGENERATION	7.97021e-05	0.00376643	-1.68586	192	LAMB2,KLF4,KLF5,SPP1,IHH,LGR6,ADAM15,TSPO,NR4A3,YAP1,CCND1,WNT10B,TNF,RTN4R,MAP2K2,NR0B2,B4GALNT2,GJA1,FLNA,ADM,AXL,ANXA3,CYTB,UCP2,SLC7A5,IGFBP1,FZD7,GUCD1,RUNX1,GRN,SOX2,NOTCH1,SPAAR,TM4SF4,TGFB1,BIN3,GPX1,DUSP10,CSNK2A2,PFKFB1,PPARD,CEBPB,NINJ1,EGFR,CLDN1,GFER,MAPK8IP3,RPS15,KLK6,NFIB,CD81,HSPG2,IGF2R,KREMEN1,LARGE1,BAAT,CSPG5,MYOD1,PLG,EPPK1,GATA4,VTN,TEC	GO
GOBP_TISSUE_REMODELING	7.90481e-05	0.00376643	-1.74444	164	CALCA,LIF,FOSL2,SPP1,IHH,TIMP1,TNFAIP3,FOXC1,MITF,SLC4A2,CAV1,NOTCH2,ELF3,NOL3,CST3,IL23A,GJA1,FLNA,AXL,CYP1A1,LTBP3,RUNX1,S1PR1,NFKB1,GPR137,EPHA2,P2RX7,TIE1,TCIRG1,MMP14,TGFB1,TP53,JAG1,CLDN18,RBPJ,UBASH3B,CSK,SYK,ITGB3,EGFR,IL20RA,AGTR2,TPH1,ADRB2,FLT4,IL1A,IL18,WNT16,EPAS1,CARTPT,NCDN,PLG,INPP5D,NOS3,BAX,IL12B,ACVRL1,PPARGC1B,CAPN1,PTN,F2R,ADAM8	GO
GOBP_ENDOTHELIAL_CELL_MIGRATION	8.60179e-05	0.00399721	-1.66734	216	HMOX1,ZC3H12A,HSPB1,NR4A1,KLF4,SH3BP1,ADGRA2,EFNA1,RRAS,EPHB4,CARD10,PRKD2,ZNF580,APOE,ID1,GIPC1,TNF,EGR3,FGFBP1,THBS1,HDAC5,GPI,CSNK2B,PTGS2,CIB1,PTP4A3,NRP2,ANXA3,DNAJA4,EFNB2,ATOH8,SP100,HDAC7,JCAD,MECP2,JUP,GRN,EPHA2,NOTCH1,LPXN,PATZ1,TGFB1,DAB2IP,MYH9,SRF,GPX1,PDGFB,MAP2K3,ITGB3,SPRED1,BCAR1,CORO1B,EMC10,AGTR2,FGF16	GO
GOBP_MYELOID_LEUKOCYTE_DIFFERENTIATION	8.89906e-05	0.00409971	-1.65328	218	LIF,MYC,APCS,FOS,RELB,UBD,LTBR,FOSL2,LYN,CCN4,CASP10,RARA,MITF,TNF,HSF1,SLC4A2,NOTCH2,IL23A,ANXA2,TRIB1,JUNB,TFE3,UCP2,F2RL1,TLR2,IL31RA,ZFP36L1,TLR4,IRF7,RUNX1,CD74,ITGB6,PIR,BMP2,TMEM178A,GPR137,EPHA2,TCIRG1,TGFB1,PDE1B,MYH9,CLDN18,RBPJ,UBASH3B,CEBPB,ROR2,QKI,LTF,PRTN3,CD81,NEDD9,PIAS3,NAGLU,SH3PXD2A,FES,LARGE1,LGALS9,CARTPT,INPP5D,MMP9,FSTL3,TOB2,IL12B,MT1G,IGSF23,SBNO2	GO
GOBP_REGULATION_OF_VASCULATURE_DEVELOPMENT	9.17771e-05	0.00419194	-1.61161	280	HMOX1,ZC3H12A,HSPB1,VEGFB,KLF4,AQP1,CREB3L1,ADGRA2,EFNA1,RRAS,TNFAIP3,FOXC1,PRKD2,ITGA5,FLT1,EFNA3,SPHK1,JMJD8,TNF,THBS1,NPPB,ADM2,KLF2,CLDN5,ADM,GHSR,PGF,ANXA3,SP100,JCAD,RELA,MECP2,JUP,RUNX1,SPRY2,GRN,APLNR,SIRT6,BTG1,EPN1,CTSH,EPHA2,TIE1,TGFB1,STAT3,DAB2IP,RAPGEF3,TWIST1,CXCR4,CXCL8,HGS,CXCL10,ECM1,SERPINE1,THBS2,NINJ1,ITGB3,PML,SPRED1,ADGRB2,LRG1,PRKCB,EMC10,CCM2,FGF16,PKM,EMILIN1,IL1A,CMA1,H…	GO
GOBP_MONONUCLEAR_CELL_MIGRATION	9.31484e-05	0.00421852	-1.69608	198	CALCA,PYCARD,RIPOR2,ICAM1,NBL1,RARRES2,LYN,CNN2,ARTN,FLT1,MAPK3,ARHGEF5,TNF,THBS1,CX3CL1,CXCL16,DUSP1,SAA1,PECAM1,SLC8B1,TRPM4,CCL2,S1PR1,RPS19,MIF,DDT,MADCAM1,MMP14,TRPV4,TGFB1,CYP19A1,CXCR4,ITGB7,CXCL10,ECM1,SERPINE1,PDGFB,ROR2,BMP5,ITGB3,STK10,ASB2,JAML,EMILIN1,ITGA4,CCL20,CD81,NEDD9,NUP85,SLC12A2,B4GALT1,LGALS9,CCR6,MTUS1,PLG,EPS8,HSD3B7,ASCL2,ADTRP,PLA2G7,S100A14,RIPK3,RPL13A,APOD,CREB3,ADAM…	GO
GOBP_TISSUE_MIGRATION	9.51653e-05	0.00427364	-1.57597	307	HMOX1,ZC3H12A,HSPB1,NR4A1,KLF4,PFN1,PKN1,SH3BP1,ADGRA2,EFNA1,RRAS,FERMT1,EPHB4,CARD10,PRKD2,ZNF580,APOE,ID1,GIPC1,TNF,EGR3,FGFBP1,THBS1,KRT16,PTPRR,HDAC5,GPI,CSNK2B,PTGS2,ACTA1,PKN3,CIB1,PTP4A3,NRP2,ANXA3,DNAJA4,EFNB2,ATOH8,SP100,HDAC7,JCAD,SOX9,MECP2,JUP,GRN,IRS2,CTSH,EPHA2,NOTCH1,LPXN,TACR1,PATZ1,TGFB1,DAB2IP,MYH9,SRF,GPX1,DUSP10,PPARD,RAB25,PDGFB,MAP2K3,ITGB3,SPRED1,BCAR1,GRHL2,LRG1,CORO1B,EMC…	GO
GOBP_TOLL_LIKE_RECEPTOR_4_SIGNALING_PATHWAY	9.82034e-05	0.00437333	-1.92212	53	NR1D1,LYN,TICAM1,NFKBIA,TNFAIP3,RAB7B,F2RL1,TLR4,RELA,BPIFB1,SQSTM1,DAB2IP,IRAK1,FLOT1,RIPK2,IRAK2,NINJ1,PIK3AP1,LTF,NAGLU,LGALS9,ECSIT,CD14,ZNRF1,NMI,S100A14,IRF3	GO
GOBP_KERATINOCYTE_DIFFERENTIATION	9.98848e-05	0.00441144	-1.78085	129	ETV4,ZFP36,SPRR1B,OVOL2,FOSL2,KRT77,NFKBIZ,YAP1,FOXC1,PLAAT4,SCEL,FLNB,KRT16,ST14,SHARPIN,KRT7,TGM1,LATS2,ZFP36L1,KRT6C,SFN,EPHA2,CNFN,NOTCH1,REG3A,JAG1,NUMA1,RBPJ,GRHL2,CYP26B1,POU2F3,EXPH5,IL1A,DNASE1L2,TCHH,CERS3,WNT16,KRT72,TMEM79,MSX2,LORICRIN,SPRR3,TRIM16,NME2,ABCA12,TGM3,KRT10,BCR,KRT2	GO
GOBP_ICOSANOID_METABOLIC_PROCESS	0.00010573	0.00448971	-1.85837	102	PTGS1,PLA2G4C,PYCARD,CYP2E1,MAPKAPK2,PTGR1,CASP1,TNFRSF1A,MGLL,GSTA1,PTGES2,ALOXE3,PTGS2,CYP1A1,ABHD12,PTGES,TLR2,CD74,MIF,GPX4,PLA2G10,GSTP1,FAAH,GPX1,AKR1B1,CYP4F12,SYK,ALOX12B,CYP2B6	GO
GOBP_INTRACELLULAR_SODIUM_ION_HOMEOSTASIS	0.000107538	0.00448971	-2.04571	20	SCNN1A,SCNN1D,FXYD2,ATP1B1,ATP1B3,ATP4A,ATP1A1,SLC9A1,ATP1B2,IL1A,TMPRSS3,SLC12A2,ATP1A4	GO
GOBP_NEGATIVE_REGULATION_OF_ERK1_AND_ERK2_CASCADE	0.000107088	0.00448971	-1.90903	63	LIF,LYN,TNIP1,ATF3,GPER1,PTPRR,DUSP4,SPRED3,TLR4,SPRY2,GSTP1,DUSP26,DAB2,DAB2IP,EZR,DUSP10,DUSP3,CSK,SPRED1,NDRG2,GBP1,EMILIN1,TBC1D10C,FBLN1,PIN1,ACE2	GO
GOBP_NEGATIVE_REGULATION_OF_HEMOPOIESIS	0.000106285	0.00448971	-1.84253	98	ZC3H12A,MYC,APCS,LYN,IHH,IRF1,RARA,ZC3H8,SLC4A2,TRIB1,FOXJ1,BCL6,TLR4,ZBTB7B,LAG3,RUNX1,CD74,TMEM178A,NRARP,GPR137,DTX1,JAK3,CLDN18,UBASH3B,LTF,PIAS3,IL17D,SHH,ERBB2,PGLYRP2,CARTPT,INPP5D,TMEM176A,FSTL3,ASCL2,TOB2,RUNX3	GO
GOBP_NOTCH_SIGNALING_PATHWAY	0.000104045	0.00448971	-1.69033	177	RFNG,MESP2,NOTCH2NLA,NFKBIA,YAP1,LLGL2,FOXC1,NOTCH3,HES1,JAG2,SIX1,NOTCH2,MESP1,PTP4A3,NR0B2,MIB2,BCL6,TCIM,ASCL1,SOX9,MECP2,NOTCH4,NEURL1,DTX2,NOD2,BMP2,DTX3,NRARP,ARRB1,EPN1,NOTCH1,HES5,MMP14,DTX1,TGFB1,PSENEN,STAT3,DLK2,GRIP2,GATA5,JAG1,CNTN6,IFT172,NOTCH2NLC,RBPJ,PRAG1,CBFA2T2,HNF1B,NRIP2,PLN,ATOH1,ONECUT1,SLC35C1,AGXT,NOS3,CHAC1,HES7,NIBAN2,ACVRL1,MFNG,ZBTB7A,WWP2,KRT19,TRAF7,TSPAN14,DLX1,HE…	GO
GOBP_SKELETAL_MUSCLE_ORGAN_DEVELOPMENT	0.000105609	0.00448971	-1.68925	177	KLHL41,NR4A1,FOS,MAFF,KLF5,TLL2,PITX1,EGR1,KEL,ATF3,TAFAZZIN,WNT10B,FLNB,CAV1,SIX1,RYR1,ACTA1,B4GALNT2,CNTNAP1,CAV2,EMD,FGFRL1,MYL6B,MYL11,MEF2D,PPIF,NEURL1,NOTCH1,TGFB1,IGSF8,VAX1,BIN3,TWIST1,EGR2,BMAL1,GPX1,SMO,FLOT1,NUPR1,ASB2,CYP26B1,HOXD9,VGLL2,YBX3,LARGE1,SHH,GPC1,MYOD1,KAT8,SIRT2,CASQ1,DISP1,SMYD1,NIBAN2,POPDC3,STRA6,HIVEP3,GTF3C5,LEMD2,HDAC9,RBM24,SCN11A,DAG1,HEYL,COL6A1,ANKRD1,MYH14	GO
GOMF_CYTOKINE_RECEPTOR_BINDING	0.000102764	0.00448971	-1.66164	216	TNFSF9,CCL27,LIF,CXCL1,PYCARD,TNFSF15,CXCL6,VEGFB,TGFBR3L,CTF1,ITGA5,SMAD6,TNF,TRAF2,TIMM50,CX3CL1,CXCL16,NOL3,CXCL2,CXCL3,CXCL5,IL23A,PGF,LTB,TRADD,LEFTY1,AMH,IL1RN,OSMR,IL36G,CCL2,MIF,DDT,NTRK1,CCL22,TGFB1,DAB2IP,JAK3,TOLLIP,CXCL8,CXCL10,ECM1,INHBC,BAMBI,SYK,ITGB3,SPRED1,LRG1,SH2B3,NGF,SIVA1,CXCL14,TRAF1,IL1A,IL18,CCL20	GO
GOBP_NEGATIVE_REGULATION_OF_EPITHELIAL_CELL_DIFFERENTIATION	0.000108973	0.00451437	-1.97296	44	YAP1,NKX6-3,HES1,CCND1,CAV1,FRZB,OSR1,SPRED3,SOX9,SPRY2,NOTCH4,NOTCH1,HES5,REG3A,JAG1,SMO,MSX1,SPRED1,IL1A,MSX2,MMP9,ACVRL1,SPRY1,NODAL	GO
GOBP_REGULATION_OF_DNA_BINDING_TRANSCRIPTION_FACTOR_ACTIVITY	0.000109827	0.00451474	-1.56557	333	ZC3H12A,BCL3,PYCARD,KLF4,CARD16,NFKBIA,TNFAIP3,FANK1,PRKD2,SGK1,HES6,ID1,NFKBIE,HES1,ARHGEF5,SPHK1,TNF,TRAF2,TRIM15,HSF1,BHLHE40,CLEC7A,HDAC5,RAB7B,CIB1,MDFI,TRIM62,DDIT3,NR0B2,FLNA,RNF31,TRIM8,ANXA3,SMARCA4,BRMS1,TRIB1,TRADD,FOXJ1,TNFRSF4,TLR2,TLR4,SP100,LRRC14,RELA,RPS6KA4,JUP,PEX14,NOD2,MAD2L2,BMP2,PLA2G10,EIF2AK4,ARRB1,NTRK1,KEAP1,PKHD1,HSPA1A,FOXH1,CARD14,STAT3,NFKBIL1,DAB2IP,IRAK1,SRF,ARHGE…	GO
GOBP_MUSCLE_TISSUE_DEVELOPMENT	0.000112375	0.00458421	-1.54159	409	KLHL41,NR4A1,FOS,TREX1,FOSL2,MAFF,KLF5,PRKG1,IHH,TLL2,PITX1,YAP1,FOXC1,EGR1,KEL,TNNC1,RARA,ATF3,IRX3,TAFAZZIN,WNT10B,FLNB,CSRP1,MYL3,NPPB,LMNA,CAV1,SIX1,NOTCH2,RYR1,MBD3,ACTA1,MESP1,B4GALNT2,GJA1,OSR1,CNTNAP1,LRP2,TNNI1,CAV2,EMD,EFNB2,MYL6B,FZD7,MYL11,SOX9,EFEMP2,MECP2,MEF2D,PPIF,RUNX1,NEURL1,S1PR1,BMP2,SIRT6,FGFR2,TP73,NOTCH1,FGF20,FOXH1,TBX20,TGFB1,OBSL1,IGSF8,VAX1,BIN3,FHL2,GATA5,TWIST1,EGR2,S…	GO
GOMF_ACTIN_FILAMENT_BINDING	0.00012656	0.00512378	-1.63776	203	MYH7B,KLHL17,MYH3,NEXN,GAS2L1,KPTN,CNN2,FERMT1,TNNC1,CNN1,GSN,FLNB,PKNOX2,SPTAN1,ARPC1A,FMNL3,SPTBN4,VILL,FLII,CAPG,SHROOM4,FLNA,SHROOM1,AJUBA,MAP1S,EPS8L3,AIF1L,SAMD14,MYO1C,BIN1,UXT,TPM4,PHPT1,TAGLN2,TRPV4,MYH9,ABI3,EZR,MYL4,FLNC,NEB,TTN,EGFR,CORO1B,CTNNAL1,ADD1,MISP,PSTPIP2,SPTB,ABLIM3,SPTBN1,MYO7A,NRAP,MYO19	GO
GOBP_GOLGI_VESICLE_TRANSPORT	0.000133695	0.00537194	1.52554	305	RSC1A1,GOPC,RAB6D,RAB6C,KLHL20,COG5,SPAST,SEC24D,ACSL3,TRAPPC2,EHD3,EXOC5,STX17,BLZF1,ANK3,PREPL,EXOC8,SURF4,RNF139,TRAPPC11,BET1,PGAP1,RAB10,SLC10A7,USO1,EXOC6B,SEC22B,TRAPPC13,STXBP5,AP1AR,MPPE1,SCFD1,YIPF5,MIA2,SCAMP1,LYPLA1,STXBP5L,SAR1A,ATL2,CCDC91,RINT1,VPS13A,CNST,LAPTM5,ATL3,VAPA,YIPF7,TRAPPC8,SNX2,UVRAG,RAB11A,ARFGAP3,SEC23A,EXOC1,LMAN1,GOSR1,TMED5,YIPF4,RAB33B,TMED7,RAB14,ARL3,STEAP2,CO…	GO
GOBP_CELL_SURFACE_PATTERN_RECOGNITION_RECEPTOR_SIGNALING_PATHWAY	0.000138362	0.00551795	-1.88395	65	NR1D1,LYN,TICAM1,NFKBIA,TNFAIP3,RAB7B,F2RL1,TLR2,TNIP2,TLR4,RELA,FFAR2,BPIFB1,NOD2,SQSTM1,DAB2IP,IRAK1,CYBA,FLOT1,RIPK2,IRAK2,NINJ1,PIK3AP1,LTF,NAGLU,TLR6,LGALS9,ECSIT,CD14,ZNRF1,NMI,S100A14,IRF3	GO
GOBP_RESPONSE_TO_OSMOTIC_STRESS	0.0001425	0.00564091	-1.85501	81	PYCARD,LRRC8E,RELB,AQP1,PKN1,TSPO,CASP1,MLST8,ICOSLG,TNF,PTGS2,SLC12A5,ZFP36L1,BAD,SLC25A23,AQP5,TSC22D4,TRPV4,SLC2A4,TP53,ARHGEF2,AKR1B1,TH,MAPK13,MAP2K7,ATP1A1,YBX3,FBP1,SLC12A2	GO
GOBP_ESTABLISHMENT_OF_MITOCHONDRION_LOCALIZATION_MICROTUBULE_MEDIATED	0.000167274	0.00652489	2.11165	27	AGBL4,SPAST,HAP1,OPA1,RHOT1,ARMCX3,AGTPBP1,KIF5B	GO
GOCC_RNA_POLYMERASE_COMPLEX	0.000167012	0.00652489	1.78147	104	TERT,POLR2M,TBPL1,GTF2H3,POLR3G,POLR1B,POLR1F,CTR9,PRIM1,POLA1,GTF2E1,GTF2H2,GTF2H2C,POLR3D,POLR1C,POLR2B,TENT2,MNAT1,POLR2K,TAF9B,LEO1,ENY2,TAF7,POLR3B,PRIMPOL,CRCP,POLR2D,GTF2A1L,TCEA1,GTF2A1,POLR2J3,POLA2,POLR3A,GTF2A2,TAF5L,POLR3F,TAF2,CDK7,CDC73,GTF2F2,PEX2	GO
GOMF_DNA_BINDING_TRANSCRIPTION_FACTOR_BINDING	0.000169998	0.0065831	-1.50279	461	NR1H2,BCL3,MYC,HSPB1,NR4A1,TGFB1I1,FOS,E4F1,KLF4,KLF5,HMGA1,OASL,PKN1,PITX1,NFKBIA,NR4A3,WBP2,YAP1,NR4A2,FOXC1,TEAD3,BHLHE41,HES6,HES1,MAPK3,BBS5,ETS2,HSF1,BHLHE40,NOTCH2,HDAC5,CSNK2B,ESRRB,DDIT3,NR0B2,FLNA,ACTB,SMARCA4,BRMS1,TRIB1,BCL6,BCOR,ATOH8,HDAC7,IRX5,ASCL1,SOX9,RELA,MEF2D,JUP,MED16,USF1,MAD2L2,IFI27,KEAP1,TP73,DUSP26,MTA1,FOXH1,TBX20,ELK1,ATF4,TP53,STAT3,GMNN,FHL2,TWIST1,EBF4,EGR2,SRF,BMA…	GO
GOBP_MYELOID_CELL_DIFFERENTIATION	0.000173246	0.00666062	-1.53244	409	GP1BB,LIF,MYC,APCS,FOS,ZFP36,RELB,UBD,LTBR,FOSL2,LYN,NFKBIA,DNASE2,CCN4,SLC1A5,CASP10,RARA,MITF,TNF,ITPKB,HSF1,SLC4A2,NCKAP1L,NOTCH2,RAB7B,CIB1,KLF2,IL23A,FLNA,SLC48A1,ANXA2,ANKRD54,THPO,TRIB1,JUNB,TFE3,BCL6,UCP2,F2RL1,TLR2,IL31RA,NBEAL2,ZFP36L1,TLR4,IRF7,RUNX1,CD74,ITGB6,PIR,RPS19,BMP2,TMEM178A,PLA2G10,ZNF385A,TRIM10,GPR137,EPHA2,HSPA1A,TPM4,TCIRG1,MPIG6B,TGFB1,STAT3,PDE1B,AHSP,JAG1,MYH9,SRF,B2M…	GO
GOBP_ACTIN_FILAMENT_ORGANIZATION	0.000183099	0.00694927	-1.50369	444	CDC42EP1,PYCARD,SORBS3,AQP2,PFN1,GAS2L1,CATIP,KPTN,SH3BP1,INF2,CNN2,MLST8,CDC42EP2,CNN1,SSH3,GSN,ARHGEF5,NAA80,CCN2,RHOV,ESAM,SPTAN1,S100A10,CX3CL1,CARMIL2,NCKAP1L,ARPC1A,CARMIL1,ACTA1,ZYX,RHOC,SPTBN4,VILL,BAIAP2L1,FLII,CAPG,SHROOM4,SDC4,FLNA,GHSR,CGNL1,SHROOM1,F2RL1,ALDOA,PRKCD,AIF1L,SAMD14,S1PR1,MYADM,MAD2L2,ARRB1,TLE6,PREX1,MYO1C,CTTN,RND1,BIN1,INPP5K,TACR1,TPM4,RHOG,WNT11,TAGLN2,TRPV4,RHPN2,R…	GO
GOBP_SUPEROXIDE_METABOLIC_PROCESS	0.000183355	0.00694927	-1.88964	66	DUOX1,NCF1,NCF2,SLC1A1,CLEC7A,ITGAM,F2RL1,NOX1,PRKCD,CYGB,MT3,DUOX2,PREX1,GSTP1,TGFB1,SOD3,FBLN5,NCF4,NOXO1,CYBA,NOXA1,SYK,EGFR,BST1,NAGLU,SH3PXD2A,PRDX1,NOS3,SH3PXD2B	GO
GOBP_REGULATION_OF_LEUKOCYTE_APOPTOTIC_PROCESS	0.00019656	0.00739728	-1.82045	84	BCL3,LYN,EFNA1,PRKD2,ZC3H8,ITPKB,GHSR,AXL,BCL6,IRF7,CD74,NOD2,MIF,IRS2,PRELID1,P2RX7,TP53,BCL2L1,JAK3,LGALS9,BIRC7,AURKB,ORMDL3,BAX,PIK3CB,RIPK3,ADAM8,PIK3CD,SLC7A11,LGALS3,CD274,IL7R,RAG1,CDKN2A,MIR17HG,ANXA1,SELENOS,NOC2L,PDCD1,ARG2,GAS6,CCR7,IDO1,BCL2,BMP4	GO
GOBP_SKIN_EPIDERMIS_DEVELOPMENT	0.000202901	0.00758256	-1.77107	122	APCDD1,PKP3,KLF4,NFKBIZ,FERMT1,FOXI3,WNT10B,ALOXE3,TNF,LAMA5,KRT16,LSR,WNT10A,TRADD,SOX21,FOXQ1,SOX9,RELA,SFN,PLA2G10,FGFR2,FA2H,NOTCH1,NUMA1,SRF,FOXE1,HDAC3,RBPJ,SMO,EGFR,CLDN1,ALOX12B,CYP26B1,IL18,DNASE1L2,NAGLU,SHH,PDGFA,CLDN4,TMEM79,MSX2	GO
GOBP_CELLULAR_RESPONSE_TO_INORGANIC_SUBSTANCE	0.00020853	0.007593	-1.63776	200	NFATC2,HMOX1,SLC13A5,FOS,AQP2,TREX1,AQP1,TSPO,NCF1,GUCA1A,MAPK3,SLC1A1,KCNK3,TRAF2,ITPKB,HSF1,MT2A,RYR1,PTGS2,JUND,TFR2,CYP1A1,JUNB,UCP2,CPNE9,MECP2,SLC25A23,PPIF,FOSB,RAD51,MT1M,MT3,HFE,MAP1LC3A,MCOLN1,ATF4,CACNA1H,B2M,TH,GSK3A,SLC41A1,EGFR,MT1F,CLDN1,NPTX1,ADD1,RASA4B,JUN,ITPKA,FBP1,SLC12A2,SMPD3,MT1E,SHH,ATP13A2,MT1X,CPNE1,CPNE2,SLC25A39,ITPKC,MMP9,MT1G,RASAL1,PLCG2,DLG4,SLC11A1	GO
GOBP_LYMPHOCYTE_DIFFERENTIATION	0.000211706	0.007593	-1.52545	390	TNFSF9,ZC3H12A,BCL3,NFAM1,RELB,FOSL2,IHH,NFKBIZ,CMTM7,IRF1,EGR1,SOX13,RARA,IL15RA,ZC3H8,WNT10B,PNP,EGR3,FANCD2,SHB,ITPKB,SLC4A2,JAG2,NCKAP1L,NOTCH2,HDAC5,SART1,PRR7,IL23A,FZD8,AXL,ACTB,SMARCA4,AP3D1,ARMC5,JUNB,FOXJ1,BCL6,ZFP36L1,BAD,ZBTB7B,FZD7,TYRO3,LAG3,RUNX1,LGALS1,CD74,NRARP,GPS2,ZFP36L2,PRELID1,NTRK1,TUSC2,PREX1,SOCS3,PATZ1,TCIRG1,MMP14,DTX1,CDH17,TGFB1,TP53,STAT3,JAK3,KDELR1,SRF,B2M,DUSP10,…	GO
GOBP_REGULATION_OF_CARBOHYDRATE_METABOLIC_PROCESS	0.000208765	0.007593	-1.67353	174	IER3,SLC45A3,TREX1,PRKG1,MLST8,PHLDA2,GPER1,JMJD8,IGFBP4,C1QTNF1,POMC,PGP,ZNF692,PPP1R3C,BAD,PTAFR,ARL2,SLC4A4,C1QTNF3,NFKB1,IRS2,BCKDK,SLC2A6,SIRT6,INPP5K,P2RX7,P2RY6,IRS1,ALDOB,TFF3,TGFB1,TP53,STAT3,PPP1R3E,PFKFB1,GSK3A,EIF6,PHKG2,PDGFB,FOXA2,RUBCNL,NUPR1,MST1,STK11,PASK,HDAC4,DDIT4,MLYCD,TCF7L2,FBP1,SMPD3,CD244,EGF,INSR,P2RY1,GCKR,DDB1,ZBTB7A,MLXIPL,HAS2,PPP1R3F,IGFBP3,PLEK,SIRT7,PRKACA,PPP1CA…	GO
GOBP_REGULATION_OF_LYMPHOCYTE_DIFFERENTIATION	0.000205139	0.007593	-1.63623	196	TNFSF9,ZC3H12A,NFAM1,IHH,NFKBIZ,IRF1,SOX13,RARA,IL15RA,ZC3H8,WNT10B,PNP,EGR3,FANCD2,SHB,ITPKB,SLC4A2,NCKAP1L,SART1,IL23A,AXL,ACTB,SMARCA4,AP3D1,JUNB,FOXJ1,BCL6,ZFP36L1,BAD,ZBTB7B,LAG3,RUNX1,CD74,NRARP,ZFP36L2,PRELID1,MMP14,DTX1,TGFB1,JAK3,DUSP10,RIPK2,SYK,HLA-DRA,CYP26B1,KLHL25	GO
GOBP_VASCULAR_PROCESS_IN_CIRCULATORY_SYSTEM	0.000210291	0.007593	-1.58602	261	CALCA,C2CD4B,HTR1D,C2CD4A,TJP3,PRKG1,MFSD2A,SLC1A5,FOXC1,KEL,UTS2,APOE,SLC1A1,GPER1,TNF,LRP3,SLC22A3,NPPB,CAV1,PTGS2,SLC29A4,ABCA2,KLF2,PTP4A3,CLDN5,ADM,SLC38A2,ABCC3,LRP2,F2RL1,SLC27A4,SLC7A5,SLC5A5,P2RY2,TRPM4,SLC4A4,UCN,TACR1,FAAH,TRPV4,TGFB1,SLC2A4,ADRB1,SOD3,GRIP2,HTR2B,ADRA2B,GPX1,SLC15A2,RGS2,SLC4A3,ADORA1,EGFR,ADRA2C,SNTA1,AGTR2,SVEP1,ATP1B2,ITGA4,NTS,ADRB2,SLC2A10,SLC5A3,SLC6A6,SLC12A2,S…	GO
GOCC_BASEMENT_MEMBRANE	0.000209571	0.007593	-1.80137	90	CCDC80,LAMB2,LAD1,TIMP1,FN1,LAMA1,SMOC1,LAMA5,ACHE,CD151,VWA1,ANXA2,COL28A1,ENTPD2,EFEMP2,NPNT,TGFBI,FREM1,LAMB4,LAMC2,ANG,THBS2,NID1,NTN4,COL18A1,COL2A1,LOXL1,LAMA3,HSPG2,FBLN1,ACTA2,LOXL2,COL4A1,AGRN,ITGB4,VTN	GO
GOBP_LEUKOCYTE_CHEMOTAXIS	0.000217388	0.00771063	-1.63209	205	CALCA,CXCL1,RIPOR2,NBL1,RARRES2,LYN,CXCL6,VEGFB,DAPK2,ZNF580,FLT1,MAPK3,ARHGEF5,THBS1,CX3CL1,NCKAP1L,CXCL16,CXCL2,GBF1,CXCL3,DUSP1,CXCL5,IL23A,PGF,SAA1,F2RL1,SLC8B1,FFAR2,TRPM4,CD74,CCL2,S1PR1,NOD2,RPS19,MIF,DDT,PREX1,GPSM3,CCL22,TRPV4,CYP19A1,BSG,CXCR4,CXCL8,CXCL10,CHGA,SERPINE1,NINJ1,PDGFB,SYK,JAML,BST1,NEDD9,NUP85,SLC12A2,LGALS9,CCR6,MTUS1,S100A8,HSD3B7,PLA2G7,S100A14,SWAP70,RPL13A,IL17RC,PTN,…	GO
GOBP_REGULATION_OF_BIOLOGICAL_PROCESS_INVOLVED_IN_SYMBIOTIC_INTERACTION	0.000218613	0.00771063	-1.91638	57	NECTIN2,APCS,CXCL6,IFITM2,GSN,IFITM3,CAV1,FURIN,TRIM11,TRIM62,TRIM8,LY6E,F2RL1,IFITM1,LGALS1,CD74,TRIM10,TMPRSS2,ARG1,CXCL8,TMPRSS4,TRIM38,LTF,TRIM22,LGALS9	GO
GOBP_REGULATION_OF_MYELOID_LEUKOCYTE_DIFFERENTIATION	0.000219314	0.00771063	-1.78329	111	LIF,MYC,APCS,FOS,LYN,RARA,MITF,TNF,HSF1,NOTCH2,IL23A,TRIB1,TFE3,ZFP36L1,TLR4,IRF7,RUNX1,CD74,TMEM178A,GPR137,TGFB1,CLDN18,UBASH3B,CEBPB,ROR2,QKI,LTF,NEDD9,PIAS3,FES,CARTPT,INPP5D,FSTL3,TOB2,IL12B,PPARGC1B,CASP8,POU4F1,INHA,INHBA,CSF1	GO
GOBP_CHEMOKINE_PRODUCTION	0.000225242	0.00781619	-1.82071	88	HMOX1,PYCARD,CXCL6,KLF4,SIGIRR,TICAM1,EGR1,TNF,CLEC7A,F2RL1,TLR2,TLR4,FFAR2,CD74,NOD2,MIF,C1QTNF3,EPHA2,GSTP1,TRPV4,TGFB1,TWIST1,TLR7,RIPK2,SYK	GO
GOBP_MUSCLE_CELL_DIFFERENTIATION	0.000224697	0.00781619	-1.52255	383	NFATC2,KLHL41,RIPOR2,LAMB2,MYH3,KLF5,PRKG1,EHD2,MYL9,LAMA1,KEL,TNNT1,BHLHE41,RARA,HES1,IRX3,WNT10B,GPER1,ANK2,CSRP1,LMNA,SIX1,NOTCH2,RYR1,HDAC5,GDF15,ACTA1,MESP1,FLII,B4GALNT2,ADM,OBSCN,DNMT1,CNTNAP1,CAV2,EFNB2,TANC1,FZD7,SOX9,EFEMP2,SDC1,SYPL2,MECP2,PPIF,NPNT,NOTCH4,APLNR,BMP2,SIRT6,FGFR2,BIN1,NOTCH1,PLEKHO1,MMP14,TGFB1,OBSL1,CACNA1H,BIN3,FHL2,MAPK12,MYH9,SRF,GPX1,CXCL10,KRT8,HDAC3,RGS2,FLNC,GSK…	GO
GOBP_NEGATIVE_REGULATION_OF_DNA_BINDING_TRANSCRIPTION_FACTOR_ACTIVITY	0.000230206	0.00783908	-1.75497	131	ZC3H12A,BCL3,PYCARD,KLF4,NFKBIA,TNFAIP3,HES6,ID1,NFKBIE,HES1,BHLHE40,MDFI,DDIT3,NR0B2,FLNA,BRMS1,TRIB1,FOXJ1,TNFRSF4,SP100,LRRC14,PEX14,MAD2L2,PLA2G10,EIF2AK4,ARRB1,KEAP1,PKHD1,FOXH1,NFKBIL1,DAB2IP,IRAK1,IRAK3,PIM1,SFRP4,IRAK2,FOXA2,NUPR1	GO
GOBP_REGULATION_OF_LEUKOCYTE_MIGRATION	0.000230302	0.00783908	-1.61496	209	HMOX1,PYCARD,RIPOR2,ICAM1,NBL1,RARRES2,LYN,VEGFB,DAPK2,ZP3,CNN2,ZNF580,MAPK3,TNF,THBS1,CX3CL1,NCKAP1L,GDF15,DUSP1,IL23A,PGF,F2RL1,TNFRSF18,CHST4,SLC8B1,PTAFR,CD74,CCL2,NOD2,MIF,DDT,GPSM3,MADCAM1,TACR1,MMP14,TRPV4,TGFB1,CYP19A1,CXCL8,CXCL10,ECM1,SERPINE1,ADORA1,BMP5,ITGB3,STK10,BST1,EMILIN1,ITGA4,IL1A,CCL20,CD81,NEDD9,SMPD3,LGALS9,CCR6,MTUS1,ASCL2,ADTRP,PLA2G7,S100A14,RIPK3,SWAP70,APOD,PTN,CREB3,A…	GO
GOBP_SPECIFICATION_OF_SYMMETRY	0.000227868	0.00783908	-1.70984	143	DNAH11,RNF207,NBL1,OVOL2,IHH,DNAAF1,DAW1,BBS5,PCSK6,NOTCH2,MESP1,PIERCE1,DDIT3,GJA1,NOTO,LEFTY1,FOXJ1,CFAP45,DRC1,DNAAF11,LBX1,APLNR,DVL1,DNAAF3,NOTCH1,ODAD4,FOXH1,TBX20,ODAD3,SRF,IFT172,MICAL2,SMO,ASB2,NCLN,C2CD3,DYNC2H1,ODAD2,SHH,SMAD3,ALDH1A2,VANGL2,GATA4,NPHP3,DISP1,CFC1B,IFT140,TBX6,SOX18,CFAP52,GREM2,ANKS6,NODAL,TGFBR2,DPCD,BICC1	GO
GOBP_MIRNA_METABOLIC_PROCESS	0.000235613	0.00796908	-1.77776	104	NEAT1,ZC3H12A,ZSWIM8,NR1H2,MYC,FOS,KLF4,KLF5,EGR1,NOTCH3,SMAD6,RARA,TNF,SREBF1,NOTCH2,HRAS,SMARCA4,ATOH8,SOX9,RELA,BMP2,NFKB1,TGFB1,TP53,STAT3,TWIST1,SRF,DIS3L2,PPARD,REST,PDGFB,EGFR,NFIB,JUN,LIN28A,SMAD3,MRTFA,ELOB,PRL	GO
GOBP_KIDNEY_EPITHELIUM_DEVELOPMENT	0.000241135	0.00810455	-1.71283	148	LIF,MYC,LAMB2,AQP1,LZTS2,YAP1,FOXC1,SMAD6,RARA,HES1,IRX3,LAMA5,SIX1,NOTCH2,HS3ST3B1,SDC4,OSR1,PECAM1,FOXJ1,EFNB2,IRX2,WNT6,SOX9,SDC1,GDNF,NPNT,BMP2,CITED1,FGFR2,NOTCH1,HES5,WNT11,TGFB1,JAG1,WWTR1,SMO,AGTR2,POU3F3,TACSTD2,HNF1B,HOXB7,SALL1,GDF11,SHH,SMAD3,KANK2,WNK4,HS3ST3A1,PKD1	GO
GOBP_POSITIVE_REGULATION_OF_LEUKOCYTE_PROLIFERATION	0.000242757	0.00810807	-1.70838	140	NFATC2,TNFSF9,PYCARD,RASAL3,LYN,PRLR,TICAM1,TNFRSF13C,ZP3,ICOSLG,HES1,MAPK3,PNP,NCKAP1L,IL23A,BCL6,TNFRSF4,TLR4,HLA-DMB,VTCN1,CD74,MIF,IRS2,CD320,DHPS,TACR1,BCL2L1,HHLA2,HLA-A,HLA-DPB1,RIPK2,SYK,BST1,CCDC88B,IL1A,IL18,CD81,NMB,SHH,LGALS9,IGFBP2,CLCF1	GO
GOBP_BRANCHING_MORPHOGENESIS_OF_AN_EPITHELIAL_TUBE	0.000255319	0.00837574	-1.70948	148	MYC,IHH,YAP1,LAMA1,TNF,LAMA5,SIX1,HS3ST3B1,WNT6,SOX9,GDNF,SPRY2,NPNT,CELSR1,NOTCH4,BMP2,NRARP,CITED1,SIRT6,FGFR2,CTSH,EPHA2,PKHD1,NOTCH1,TIE1,TBX20,MMP14,TGFB1,SRF,RSPO2,SMO,PML,ESRP2,AGTR2,TACSTD2,NKX2-1,HNF1B,HOXB7,SALL1,AREG,SHH,FKBPL,PHB2,EGF,PLXND1,COL4A1,HS3ST3A1,PKD1,MSX2,HHIP,PAK1,SPRY1,DAG1,GBX2,TGFBR2,GREB1L,LRP5,CSF1,BMP7,FGF2,NOG,PPP1CA,GPC3,VEGFA,WNT9B,FOXA1,MDK	GO
GOBP_REGULATION_OF_RELEASE_OF_CYTOCHROME_C_FROM_MITOCHONDRIA	0.000255473	0.00837574	-1.89798	44	PYCARD,PLAUR,GPER1,BBC3,HRK,LMNA,NOL3,BAD,PPIF,PINK1,PRELID1,TP53,BCL2L1,GPX1,BMF	GO
GOBP_RESPONSE_TO_METAL_ION	0.000254767	0.00837574	-1.53808	331	NFATC2,HMOX1,ANXA11,SLC13A5,FOS,AQP2,CRIP1,AQP1,TSPO,NCF1,GUCA1A,TNNC1,MAPK3,SLC1A1,S100A16,KCNK3,ATP5F1D,ITPKB,HSF1,MT2A,THBS1,CAV1,RYR1,GPI,SLC30A2,PTGS2,JUND,TFR2,CYP1A1,MUC2,CYTB,JUNB,UCP2,CYP2R1,CPNE9,SDC1,MECP2,SLC25A23,PPIF,COX1,FOSB,SUCNR1,MT1M,GPHN,MT3,HFE,MAP1LC3A,MCOLN1,P2RX7,MTTP,TCIRG1,PEF1,ATF4,SOD3,BSG,CACNA1H,ADAMTS13,B2M,CACNG2,AANAT,TH,GSK3A,SLC41A1,ITPR3,TTN,EGFR,MT1F,CLDN1,TRP…	GO
GOBP_VITAMIN_D_METABOLIC_PROCESS	0.000270826	0.00877149	-1.98667	18	CYP27A1,TNF,UGT1A4,CYP1A1,LRP2,GC,CYP2R1,NFKB1	GO
GOCC_CELL_SUBSTRATE_JUNCTION	0.000269644	0.00877149	-1.48481	433	CDC42EP1,NECTIN2,HSPB1,SORBS3,ICAM1,TGFB1I1,CD44,PFN1,NEXN,HMGA1,PLAUR,RRAS,CNN2,FERMT1,ITGA5,CNN1,FLT1,FHL3,MAPK3,GSN,TRIM15,FLNB,SLC4A2,CSRP1,CAV1,ZYX,FLII,SHROOM4,PROCR,MAP2K2,CD151,SDC4,GJA1,FLNA,GAK,ACTB,SLC9A5,ARMC5,CAV2,TNS4,GNB2,EFNB2,AJUBA,GRB7,ITGA11,ATP6V0C,ARL2,AIF1L,RPLP2,JUP,ITGB6,RPS19,ADGRE5,NHERF2,APBB1IP,EPB41L2,CTTN,LAYN,RPLP1,EPHA2,LPXN,HSPA1A,TPM4,RHOG,DAB2,MMP14,TRPV4,RPL12,…	GO
GOBP_ANIMAL_ORGAN_REGENERATION	0.000277264	0.00878057	-1.82309	66	IHH,NR4A3,CCND1,TNF,NR0B2,ADM,AXL,ANXA3,CYTB,UCP2,SLC7A5,GUCD1,NOTCH1,TGFB1,CSNK2A2,PFKFB1,CEBPB,EGFR,CLDN1,GFER,RPS15,HSPG2,IGF2R,BAAT	GO
GOBP_NEGATIVE_REGULATION_OF_LIPID_TRANSPORT	0.000282209	0.00878057	-1.9733	25	NR1H2,TSPO,THBS1,ABCA2,APOC1,NFKB1,IRS2,PLA2G10,ITGB3,SHH,EGF	GO
GOBP_PEPTIDYL_TYROSINE_MODIFICATION	0.000280108	0.00878057	-1.59241	238	LIF,LYN,CD44,PRLR,EFNA1,NCF1,EFEMP1,TNFRSF1A,CTF1,ITGA5,MLST8,CBLC,FLT1,HES1,MAPK3,TNF,HSF1,CAV1,GPRC5A,LONP1,PDGFC,AATK,IL23A,EHD4,PECAM1,TNFRSF18,IL31RA,ZGPAT,PRKCD,TGFA,CD74,CHMP6,NOD2,MIF,SPINK1,NTRK1,FGFR2,SOCS3,HES5,TGFB1,BLK,TP53,JAK3,ARHGEF2,ABI3,PKDCC,ADNP,RIPK2,PDGFB,SYK,ITGB3,EGFR,BST1,FLT4,IL18,CASS4,NEDD9,FES,AREG,LCK,CLCF1,EGF,ERBB2,PDGFA,CLK1,INSR,SEMA4D,VTN,IL12B,MVP,PLCG2,DLG4,SR…	GO
GOBP_PLACENTA_DEVELOPMENT	0.000283688	0.00878057	-1.69293	147	LIF,GJB2,OVOL2,TFEB,TEX19,SPP1,CDX2,PHLDA2,HES1,GJB3,DAZAP1,NOTCH2,ST14,PTGS2,ESRRB,MDFI,TRIM28,ADM,GHSR,CCN1,JUNB,ZFP36L1,PLK4,CITED1,FGFR2,SOCS3,CTSB,BSG,KRT8,RBPJ,PPARD,ANG,CEBPB,PDGFB,BMP5,EGFR,GRHL2,LDOC1,PLCD3,HSD17B2,GHRL,EPAS1,TPPP3,PLG,PKD1,ASCL2,STC2,CDX4,CCDC134,SPINT1,PTN,TAF10,CASP8,KRT19,PARP1,NODAL,GCM1,FOSL1,BMP7,STK3,SOX15,APELA,BPTF,E2F8,FZD5,NR2F2,RBM15,CITED2	GO
GOBP_REGULATION_OF_BLOOD_PRESSURE	0.000278408	0.00878057	-1.66198	173	PTGS1,CALCA,IER3,SCNN1A,NPY1R,UTS2,SGK1,TNF,KCNK6,NPPB,ADM2,PTGS2,POMC,AGTRAP,SCNN1D,ADM,ADM5,F2RL1,NOX1,PTAFR,SLC4A5,MECP2,SUCNR1,PLCB3,UCN,TACR1,ADRB1,GRIP2,ADRA2B,CHGA,RASL10B,GSK3A,KLK1,ADORA1,CYP4F12,PDGFB,ATP1A1,AGTR2,EMILIN1,ADRB2,CMA1,RENBP,SMAD3,ACTA2,WNK4,AGTR1,TBXA2R,CARTPT,NOS3,RAMP2,ACE2,GNA11,DRD2,ACVRL1,ARHGAP42,OXTR,F2R,NCALD,P2RX1,ECE1,EDN2,MC3R,KCNQ1,NDST2,GCH1,LRP5,P2RX2,STK39,…	GO
GOBP_REGULATION_OF_MIRNA_TRANSCRIPTION	0.000284251	0.00878057	-1.84793	75	NR1H2,MYC,FOS,KLF4,KLF5,EGR1,NOTCH3,SMAD6,RARA,TNF,SREBF1,NOTCH2,SMARCA4,ATOH8,SOX9,RELA,BMP2,TGFB1,TP53,STAT3,TWIST1,SRF,PPARD,REST,PDGFB,EGFR,NFIB,JUN,SMAD3,MRTFA	GO
GOBP_REGULATION_OF_PRODUCTION_OF_MOLECULAR_MEDIATOR_OF_IMMUNE_RESPONSE	0.000278408	0.00878057	-1.66057	173	PKP3,PYCARD,TREX1,TICAM1,PKN1,MAPKAPK2,NR4A3,LITAF,TNF,TRAF2,CLEC7A,GPI,HLA-F,AXL,BCL6,F2RL1,TNFRSF4,SLC7A5,TLR4,FFAR2,TRPM4,CD74,SEMA7A,NOD2,MIF,MAD2L2,HFE,INAVA,STX4,P2RX7,TGFB1,HK1,JAK3,ARG1,TWIST1,B2M,IRAK3,HLA-A,TLR7,RIPK2,SYK,RAET1G,STAT6,IRF5,CLNK,IL18,CD81,NOD1,PGC,KLK3,CLCF1,PHB2,CD244,SPON2	GO
GOBP_SMAD_PROTEIN_SIGNAL_TRANSDUCTION	0.00027312	0.00878057	-1.81766	77	FOS,OVOL2,SMAD6,CSNK2B,GDF15,ATOH8,AMH,RBPMS,BMP2,CITED1,HFE,MAP1LC3A,DAB2,TBX20,TGFB1,WWTR1,BMP5,PML,FAM89B,SH2B1,EMILIN1,JUN,RUNX2,SPTBN1,EID2,GDF11,SMAD3,LRP1,PIN1,ACVRL1,PMEPA1,VEPH1,ZMIZ2,PARP1,NODAL,INHBA,TGFBR2,TGFB2,BMP7,NUP93,NOG	GO
GOMF_GROWTH_FACTOR_BINDING	0.000286903	0.00881155	-1.71327	133	TGFBR3L,RHBDF1,KAZALD1,FLT1,CCN2,IGFBP4,PCSK6,FGFBP1,THBS1,FURIN,NRP2,CCN1,LRP2,RHBDF2,FGFRL1,NKD2,IL1RN,IGFBP1,OSMR,LTBP3,IL9R,RPS19,IGFBP6,S100A13,NTRK1,FGFR2,EPHA2,LTBP4,FGFBP2,PDGFB,TSKU,ITGB3,EGFR,COL2A1,FLT4,RPS2,IGF2R,FIBP,IGFBP2,ERBB2,GPC1,IL2RG,IL2RB,PDGFA,COL4A1,INSR,ITGB4,ACVRL1,A2M,FSTL4,LTBP1,TRIM16	GO
GOBP_ATP_METABOLIC_PROCESS	0.000297209	0.00902434	-1.60521	213	IER3,MYH3,TREX1,TSPO,MLST8,ENO2,TAFAZZIN,JMJD8,ATP5F1D,NDUFS8,NDUFB7,HK3,GPI,ENO3,UCP2,ALDOA,BAD,ATP6V0C,ARL2,UQCC3,OGDHL,SLC4A4,PINK1,SLC2A6,SIRT6,ATP1B1,NDUFS7,P2RX7,HSPA1A,ATP6,ALDOB,TGFB1,HK1,DNAJC30,STAT3,PFKP,GAPDH,VPS9D1,PFKFB1,EIF6,ND4,ND5,ND1,NUPR1,NADK,GALK1,PKM,HDAC4,DDIT4,ND6,ND4L,VCP,FBP1,ATP5MC2,NUDT2,INSR,ATP8,STOML2,SDHA,ATP6V1B1,TPI1,ZBTB7A,NDUFA11,MLXIPL,NDUFB10,NDUFA7,PARP1,ND3…	GO
GOBP_REGULATION_OF_ENDOTHELIAL_CELL_MIGRATION	0.000296815	0.00902434	-1.69769	165	HMOX1,ZC3H12A,HSPB1,KLF4,SH3BP1,ADGRA2,EFNA1,RRAS,CARD10,PRKD2,ZNF580,APOE,TNF,FGFBP1,THBS1,HDAC5,GPI,CSNK2B,PTGS2,CIB1,NRP2,ANXA3,DNAJA4,ATOH8,SP100,HDAC7,JCAD,MECP2,JUP,GRN,EPHA2,NOTCH1,PATZ1,TGFB1,DAB2IP,PDGFB,MAP2K3,ITGB3,SPRED1,BCAR1,EMC10,AGTR2,FGF16	GO
GOBP_ARACHIDONIC_ACID_METABOLIC_PROCESS	0.000300857	0.00908349	-1.89877	48	PTGS1,PLA2G4C,CYP2E1,MGLL,PTGES2,ALOXE3,PTGS2,CYP1A1,ABHD12,GPX4,PLA2G10,FAAH,GPX1,CYP4F12,ALOX12B,CYP2B6	GO
GOBP_POSITIVE_REGULATION_OF_ERK1_AND_ERK2_CASCADE	0.000306513	0.00920229	-1.64489	172	PYCARD,ICAM1,CD44,PRKD2,APOE,MAPK3,GPER1,TNF,CCN2,CX3CL1,NOTCH2,CIB1,PDGFC,HRAS,THPO,HTR2C,F2RL1,TLR4,SPRY2,NPNT,CD74,MARCO,SEMA7A,NOD2,MIF,BMP2,MT3,ARRB1,DDT,NTRK1,FGFR2,NOTCH1,ALKAL2,FGF20,P2RY6,TRPV4,TGFB1,HTR2B,MAP2K7,RIPK2,PDGFB,ROR2,ITGB3,EGFR,FLT4,IL1A,NOD1,LGALS9,PHB2,ACTA2,PDGFA,ABCA7,P2RY1,ACKR3,DRD2	GO
GOBP_ADAPTIVE_IMMUNE_RESPONSE	0.000308239	0.00920239	-1.48619	419	ZC3H12A,BCL3,NECTIN2,PYCARD,ICAM1,TXK,RELB,NFKB2,TREX1,TFEB,LYN,SIPA1,PKN1,NFKBIZ,MICA,TNFAIP3,TNFRSF13C,ZP3,IRF1,PRKD2,ICOSLG,TNF,TRAF2,NCKAP1L,CLEC7A,MICB,PRR7,HRAS,HLA-F,IL23A,C4BPA,LAMP3,JUNB,TFE3,FOXJ1,BCL6,TLR4,ZBTB7B,CTSC,PRKCD,HLA-DMB,IRF7,VTCN1,LAG3,TRPM4,IL9R,CD74,NOD2,MAD2L2,TAP1,EIF2AK4,HFE,SH2D1B,SOCS3,CTSH,MCOLN1,NOTCH1,P2RX7,TCIRG1,TGFB1,STAT3,RAPGEF3,JAK3,ARG1,SLAMF7,JAG1,B2M,HLA-…	GO
GOBP_INFLAMMATORY_RESPONSE_TO_WOUNDING	0.000315987	0.00933874	-1.96366	24	HMOX1,TIMP1,NFKBIZ,TNF,WDR83,TLR4,GRN,TGFB1,STAT3,REG3A	GO
GOBP_NEGATIVE_REGULATION_OF_CELL_ACTIVATION	0.000316935	0.00933874	-1.62482	186	ZC3H12A,RIPOR2,NR1D1,LYN,PRKG1,IHH,PKN1,MICA,FN1,TNFAIP3,IRF1,APOE,ZC3H8,GPER1,SLC4A2,C1QTNF1,LRFN5,LGALS9B,SDC4,AXL,FOXJ1,TAFA3,BCL6,IL31RA,MAD1L1,ZBTB7B,PRKCD,TYRO3,VTCN1,LAG3,RUNX1,CD74,GRN,CYGB,NRARP,HFE,LST1,DTX1,TGFB1,JAK3,ARG1,UBASH3B,DUSP3,CEBPB,PDGFB,SH2B3,RASSF5,SCRIB,EMILIN1,CLNK,TBC1D10C,SHH,LGALS9,ERBB2,PGLYRP2,PDGFA,PARP3,INPP5D,NOS3	GO
GOBP_NEGATIVE_REGULATION_OF_CELL_DEVELOPMENT	0.000318962	0.00933874	-1.57536	243	ZC3H12A,MYC,APCS,NR1D1,LYN,SPP1,IHH,TSPO,IRF1,RARA,HES1,ZC3H8,TNF,RTN4R,SHB,SLC4A2,FGF13,FRZB,TRIM11,TRIB1,FOXJ1,BCL6,TLR4,ZBTB7B,MECP2,LAG3,RUNX1,NKX6-2,CD74,TMEM178A,NRARP,MT3,GPR137,NOTCH1,HES5,DTX1,TGFB1,TP53,VAX1,JAK3,B2M,CLDN18,DUSP10,UBASH3B,GSK3A,REST,ARHGAP4,LTF,SYNGAP1,IL1A,CTDSP1,ATOH1,PIAS3,SLIT1,RFLNA,IL17D,SHH,LIN28A,ERBB2,PGLYRP2,CARTPT,INPP5D,TMEM176A,SIRT2,FSTL3,ASCL2,TOB2,SOX10,…	GO
GOCC_CYTOSOLIC_RIBOSOME	0.000321543	0.00933874	-1.73564	113	RPS28,RPL36,RPLP2,RPS19,EIF2AK4,RPLP1,RPL12,RPL28,RPL13,RPL18A,RPS16,RPS26,RPS15,RPL14,RPL18,RPS2,RPS20,RPL37,RPS11,RPL32,RPL19,RPL10,ZNF598,RPL23,RPS9,UBA52,RNF10,RPL13A,APOD,RPSA,RPL3,RPS21,RPS27A,FAU,RPL8,RPL29,RPL17,RPS10,RPL34,RPL10A,RPS27,RPS5,RPL23A,RPS15A,RPS12,EIF2D,RPS3,RPS8,RPL36A,RPL5,RPS13,RPL24,RPLP0,RNF25,RPL35,RPS14,RPS23,RPL27A,RPL37A,RACK1,RPL9,RPS3A,RPL3L,RPL36AL,RPL39L,RPS6,AS…	GO
GOMF_SERINE_HYDROLASE_ACTIVITY	0.000320169	0.00933874	-1.6506	173	PRSS50,KLK8,TLL2,HABP2,RHBDF1,CFB,DPP7,PRSS8,PRSS22,PCSK6,ST14,RHBDL2,KLK11,LONP1,FURIN,ACHE,MASP1,ACR,MMP19,PRSS27,RHBDF2,MMP12,CTSC,TYSND1,PRSS48,CTSH,TMPRSS2,MMP7,MMP14,CFD,F12,CLPP,TMPRSS4,KLK1,TPSB2,PROC,TMPRSS13,TMPRSS7,C2,PLA2G6,KLK6,LTF,PRTN3,MMP10,CMA1,TMPRSS3,C1RL,CTSS,KLK12,KLK3,ENDOU,TMPRSS9,PARL,TMPRSS11E,PLG,PRSS2,TMPRSS11A,TMPRSS5,CFI,MMP9,PRSS33,TMPRSS11B,CELA3B,PRSS1	GO
GOCC_VACUOLAR_MEMBRANE	0.000337989	0.00966342	-1.47116	479	PIGR,NFAM1,PLAAT3,LRRC8E,PLEKHF1,IRAG2,CTSD,TFEB,LYN,IFITM2,KPTN,MARCHF9,BRI3,LAMP5,CLCN7,MLST8,ANPEP,LITAF,MITF,SLC2A8,TMEM63A,TEX264,SYNGR1,IFITM3,ARL8A,SLC30A2,LAMTOR4,ABCA2,SLC66A1,STOM,HLA-F,CP,SLC48A1,ANXA2,SZT2,AP3D1,LRP2,LAMP3,TFE3,SLC26A11,AP5S1,VPS4A,GNB2,SPNS1,SLC7A5,WDR24,IFITM1,EVA1A,BORCS6,ATP6V0C,HLA-DMB,ATP6V0E2,PI4K2A,MYL11,CFTR,CD74,CHMP6,GRN,AP2S1,RMC1,AP2A2,SLC2A6,ARRB1,MAP1LC…	GO
GOMF_ENDOPEPTIDASE_REGULATOR_ACTIVITY	0.000338147	0.00966342	-1.68385	155	CARD16,TIMP1,GBP2,CST6,SERPINA3,TFPI2,WFDC2,SERPINA11,TIMM50,ITIH3,THBS1,SERPINA1,ADRM1,ABCA2,FURIN,CST3,ANXA2,COL28A1,ITIH1,CST2,SERPINA4,SERPINA5,SPINK1,BIN1,BIRC5,PSENEN,SLPI,SPINK13,ITIH6,SERPINE1,GAPDH,LCN1,NGF,ITIH2,LTF,CPAMD8,HMSD,A2ML1,PCSK1N,AMBP,RENBP,SERPINB12,BIRC7,SPINK7,WFDC10A,CRB2,SERPINH1,CST1,A2M,CSN2,SPINT1,CRIM1,PTTG1,SERPINA2,PI3,SERPINF1,PEBP1	GO
GOMF_EXTRACELLULAR_MATRIX_STRUCTURAL_CONSTITUENT	0.000338147	0.00966342	-1.6857	155	TINAGL1,LAMB2,FBN3,FN1,ZP3,EFEMP1,LAMA1,TFPI2,VWF,COL22A1,LAMA5,THBS1,IMPG1,VWA1,PCOLCE,COL5A3,CCN1,MXRA5,COL28A1,PRELP,FBLN2,EFEMP2,NPNT,TGFBI,COL25A1,MUC3A,FBLN5,LAMC2,ECM1,LTBP4,MFAP5,THBS2,NID1,AEBP1,MATN3,COL18A1,COL2A1,MUC17,THBS3,EMILIN1,LAMA3,HSPG2,COL6A2,ACAN,FBLN1,COL4A1,AGRN,OPTC,VTN	GO
GOBP_MUSCLE_CELL_PROLIFERATION	0.000341162	0.00969771	-1.60573	199	HMOX1,FOS,SIX5,KLF4,PRKG1,TNFAIP3,NR4A3,YAP1,CCN4,FOXC1,NOTCH3,APOE,CNN1,GPER1,TNF,THBS1,CX3CL1,SIX1,PTGS2,DDIT3,GJA1,DNMT1,TRIB1,CAV2,NOX1,TLR4,PTAFR,EFEMP2,MEF2D,RUNX1,S1PR1,BMP2,FGFR2,TP73,NOTCH1,TACR1,FGF20,HES5,P2RY6,TBX20,TGFB1,IRAK1,PIM1,RBPJ,PPARD,ANG,PDGFB,ITGB3,EGFR,DSN1,NDRG2,JUN,IL18,TCF7L2,FES,SMPD3,SHH,ERN1	GO
GOBP_POSITIVE_REGULATION_OF_LEUKOCYTE_CELL_CELL_ADHESION	0.000344896	0.00975199	-1.56982	246	TNFSF9,PYCARD,RASAL3,LYN,CD44,IHH,NFKBIZ,TNFRSF13C,ZP3,NR4A3,SOX13,RARA,ICOSLG,HES1,WNT10B,PNP,TNF,EGR3,SHB,ITPKB,CAV1,NCKAP1L,SART1,IL23A,ACTB,SMARCA4,AP3D1,BCL6,EFNB2,CHST4,BAD,ZBTB7B,PTAFR,HLA-DMB,VTCN1,RELA,RUNX1,LGALS1,CD74,CCL2,NOD2,DHPS,TGFB1,IRAK1,HHLA2,B2M,HLA-A,DUSP10,HLA-DPB1,CSK,RIPK2,SYK,HLA-DRA,FLOT2,KLHL25,CCDC88B,ITGA4,IL1A,IL18,CD81,SHH,LGALS9,LCK,IGFBP2	GO
GOBP_ODONTOGENESIS	0.000346881	0.00975648	-1.72195	126	APCDD1,AQP1,FOXC1,FOXI3,LAMA5,SLC4A2,JAG2,WDR72,ADM,OSR1,WNT10A,ODAM,BCOR,TMT1A,WNT6,CFTR,SP6,ITGB6,BMP2,FGFR2,TCIRG1,AQP5,TGFB1,BSG,RSPO2,SERPINE1,ALPL,SMO,MSX1,PRKCB,RUNX2,SMPD3,SHH,MSX2,ANKRD11,BAX,ID3,GATA6,DMRT3,ROGDI,CSF3R,DLX1,INHBA,TGFB2,CSF1,BMP7	GO
GOBP_ODONTOGENESIS_OF_DENTIN_CONTAINING_TOOTH	0.000361071	0.0101024	-1.78986	86	APCDD1,FOXC1,FOXI3,LAMA5,SLC4A2,JAG2,WDR72,ADM,WNT10A,ODAM,WNT6,CFTR,ITGB6,BMP2,TCIRG1,TGFB1,BSG,RSPO2,SERPINE1,SMO,MSX1,PRKCB,RUNX2,SMPD3,SHH,MSX2,ANKRD11,BAX,GATA6,DMRT3,ROGDI,CSF3R,DLX1,CSF1,BMP7	GO
GOBP_RESPONSE_TO_STEROID_HORMONE	0.000371114	0.0102758	-1.53202	321	FOS,ZFP36,NR1D1,GJB2,FOSL2,AQP1,SPP1,SCNN1A,PKN1,TSPO,NR4A3,WBP2,YAP1,SGK1,GPER1,TNF,THBS1,SREBF1,CAV1,SAFB2,GPI,PTGS2,ACTA1,ESRRB,EGLN2,ABCA2,ACR,SCNN1D,ADM,GHSR,ANXA3,SMARCA4,PAQR8,UCP2,TLR2,IL1RN,ZFP36L1,PTAFR,KLF9,RELA,SDC1,FOSB,ZFP36L2,UCN,GPR83,TACR1,HSPA1A,PCK2,DAB2,FOXH1,GAD2,TGFB1,VPS18,BMAL1,AANAT,TFAP4,TADA3,TH,PFKFB1,PPARD,GSK3A,REST,ALPL,EGFR,ATP1A1,CLDN1,CDO1,PER1,DDIT4,ZNF764,DSG1,…	GO
GOCC_TERTIARY_GRANULE	0.000369371	0.0102758	-1.68488	146	CXCL1,CTSD,CNN2,TMC6,TMEM63A,ATAD3B,SPTAN1,STBD1,NCKAP1L,ARL8A,ITGAM,STOM,CST3,OLFM4,MGAM,ALDOA,NBEAL2,ATP6V0C,PTAFR,TMT1A,LYZ,OLR1,AP2A2,CTSH,KCNAB2,TCIRG1,LAMTOR1,B2M,DIAPH1,CYBA,CLEC4C,LRG1,GSDMD,LTF,DSG1,TBC1D10C,SERPINB12,FTH1,CTSS,STXBP2,LAMTOR2,CRISP3,PKP1,PLD1,MMP9,QSOX1,SLC11A1,ADAM8,TSPAN14,PLAU,FOLR3,CD58,UBR4,CSTB	GO
GOBP_MESENCHYME_DEVELOPMENT	0.000373991	0.0103021	-1.53903	305	RANBP3L,MYC,TGFB1I1,OVOL2,S100A4,EFNA1,ADAM15,TGFBR3L,FN1,YAP1,FOXC1,HES1,MAPK3,NRTN,LAMA5,SIX1,FRZB,ACTA1,MESP1,TRIM28,TRIM62,FLNA,OSR1,NRP2,SPRED3,WNT10A,PDPN,AMH,ZFP36L1,SEMA6B,SOX9,GDNF,SP6,SPRY2,NOTCH4,SEMA7A,APLNR,MAD2L2,BMP2,SEMA3B,FGFR2,NOTCH1,DAB2,FOXH1,TBX20,WNT11,PEF1,TGFB1,DAB2IP,GATA5,HTR2B,TWIST1,JAG1,TEAD2,ELL3,FOXF2,RBPJ,BAMBI,WWTR1,SMO,MSX1,BMP5,FOXA2,SPRED1,LRG1,NCLN,QKI,NKX2-1,…	GO
GOMF_GLYCOSAMINOGLYCAN_BINDING	0.000376922	0.0103296	-1.59362	221	CCDC80,CXCL6,VEGFB,CD44,LGR6,TGFBR3L,FN1,HABP2,CCN4,RSPO4,APOE,SMOC1,NRTN,CCN2,RTN4R,PCSK6,FGFBP1,THBS1,FURIN,IMPG1,PCOLCE,NRP2,PGF,SAA1,CEL,COL5A3,CCN1,COL28A1,ITIH1,PRELP,FGFRL1,TLR2,EFEMP2,SERPINA5,NOD2,FGFR2,LAYN,COL25A1,MPIG6B,LIPH,HK1,SOD3,ZG16,REG3A,NDNF,CXCL8,LAMC2,CXCL10,RSPO2,LTBP4,ANG,THBS2,PGLYRP4,ITIH2,THBS3,LTF,AAMP,SLIT1,SHH,NOD1,ACAN,PGLYRP2	GO
GOBP_REGULATION_OF_VIRAL_PROCESS	0.00038106	0.0103897	-1.67208	154	NECTIN2,APCS,ZFP36,IFITM2,OASL,TNIP1,GSN,TNF,TRIM15,IFITM3,RAD23A,CSNK2B,APOBEC3B,FURIN,TRIM11,STOM,TRIM28,TRIM62,TRIM8,LY6E,AXL,FAM111A,LAMP3,VPS4A,NR5A2,IFITM1,TYRO3,TOP2A,LGALS1,CD74,TRIM10,NOTCH1,INPP5K,TMPRSS2,SLPI,CXCR4,CXCL8,TMPRSS4,TMEM250,TRIM38,PABPC1,LTF,APOBEC3F,TRIM22,LGALS9,RESF1,HEXIM1,HMGA2	GO
GOBP_NEPHRON_EPITHELIUM_DEVELOPMENT	0.000392596	0.0104973	-1.72857	118	LIF,MYC,LAMB2,AQP1,LZTS2,YAP1,FOXC1,HES1,IRX3,LAMA5,SIX1,NOTCH2,HS3ST3B1,OSR1,PECAM1,FOXJ1,IRX2,WNT6,SOX9,GDNF,NPNT,BMP2,CITED1,NOTCH1,HES5,WNT11,TGFB1,JAG1,WWTR1,SMO,AGTR2,POU3F3,TACSTD2,HNF1B,HOXB7,SALL1,SHH,WNK4,HS3ST3A1,PKD1	GO
GOBP_NOTOCHORD_DEVELOPMENT	0.000389692	0.0104973	-1.95117	18	EFNA1,YAP1,NOTO,SOX9,EPHA2,WNT11,TEAD2,COL18A1,COL2A1,PPP1R35,CRB2,ID3	GO
GOBP_POSITIVE_REGULATION_OF_INTERLEUKIN_6_PRODUCTION	0.000389928	0.0104973	-1.77251	89	PYCARD,TICAM1,TNF,CLEC7A,RAB7B,F2RL1,TLR2,TLR4,PTAFR,RELA,CD74,NOD2,UCN,INAVA,P2RX7,TRPV4,TGFB1,STAT3,TWIST1,ARHGEF2,TLR7,CYBA,MAPK13,RIPK2,SYK,IL1A,UNC93B1,IL17D,TLR6,NOD1,LGALS9,SPON2,PLCG2,IL17RC,F2R,SETD4,IL17F,IL17RA,CARD9,IL1RAP,IL17A	GO
GOBP_SKELETAL_SYSTEM_DEVELOPMENT	0.000396792	0.0104973	-1.46613	494	RANBP3L,NFATC2,DHRS3,FOSL2,CD44,ZNF219,IHH,TIMP1,PITX1,CCN4,FOXC1,EFEMP1,HYAL3,RARA,MAPK3,WNT10B,ACD,CCN2,ETS2,LAMA5,JAG2,WNT9A,SIX1,NOTCH2,RYR1,FRZB,ATG9B,PDGFC,MDFI,NAB2,GJA1,ANXA2,OSR1,TLE5,CHRD,CCN1,PRELP,FGFRL1,IRX5,SOX9,LTBP3,MEF2D,RUNX1,ITGB6,BMP2,FGFR2,EPHA2,TGFBI,P2RX7,HES5,FREM1,WNT11,MMP14,HOXB6,TRPV4,TGFB1,PCGF2,TP53,TEAD4,SLC39A1,PLXNB1,TWIST1,RPL13,SRF,ADAMTS4,IFT172,ECM1,CLDN18,CSR…	GO
GOMF_HISTONE_DEACETYLASE_BINDING	0.000394046	0.0104973	-1.72462	115	BCL3,KLF4,PKN1,JDP2,BHLHE41,RARA,HES1,CCND1,ZMYND15,HDAC5,BRMS1,BCOR,THAP7,ZBTB7B,RELA,MECP2,MEF2D,USF1,CAMTA2,NACC2,HSPA1A,MTA1,MIER2,TP53,GMNN,TWIST1,SRF,TFAP4,RAD9A,HDAC3,SATB2,CEBPB,BORCS8-MEF2B,HDAC10,NACC1,WDTC1,HDAC4,AKAP8	GO
GOMF_OXIDOREDUCTASE_ACTIVITY_ACTING_ON_NAD_P_H_OXYGEN_AS_ACCEPTOR	0.000395937	0.0104973	-1.93125	15	DUOX1,NCF1,NCF2,NOX1,DUOX2,MICAL2,CYBA	GO
GOBP_TUMOR_NECROSIS_FACTOR_MEDIATED_SIGNALING_PATHWAY	0.000411547	0.010834	-1.7359	107	PYCARD,CARD16,MAPKAPK2,NFKBIA,TNFAIP3,TNFRSF13C,CASP1,TNFRSF1A,SPHK1,TNF,TRAF2,KRT18,NOL3,SHARPIN,BIRC3,MIB2,TRADD,F2RL1,TNFRSF18,TNFRSF4,RELA,GPS2,GSTP1,HSPA1A,CARD14,TP53,CLDN18,KRT8,CASP4,SYK,PELI3,TRAF1,PIAS3,TRAIP,BIRC7,CPNE1	GO
GOBP_HEMOSTASIS	0.000417037	0.0109247	-1.57968	222	GP1BB,HSPB1,LYN,PRKG1,PLAUR,MYL9,TFPI2,APOE,VWF,THBS1,CSRP1,CAV1,C1QTNF1,SERPINA1,GPI,DTNBP1,PROCR,FLNA,ANXA2,AXL,FUNDC2,ACTB,BLOC1S3,SAA1,ENTPD2,F2RL1,DGKZ,PDPN,TLR4,PRKCD,TYRO3,USF1,TSPAN8,ZNF385A,MPIG6B,ADAMTS13,MYH9,SRF,ADRA2B,F12,SERPINE1,ITPK1,UBASH3B,PDGFB,PROC,SYK,C4BPB,ITGB3,FOXA2,SH2B3,ADRA2C,PABPC4,SVEP1,TPH1,EMILIN1,FIBP,SHH,LCK,ACTG1,VAV2,FBLN1,TBXA2R,PDGFA,PLG,NOS3,P2RY1,VTN,TEC,PIK…	GO
GOMF_STRUCTURAL_CONSTITUENT_OF_EYE_LENS	0.000420178	0.0109533	2.06469	21	CRYGD,CRYBA1,CRYGC,MIP,CRYGN,CRYGS,LIM2,CPOX,CRYAA,CRYGB,CRYAB,CRYBA2	GO
GOBP_RESPONSE_TO_INORGANIC_SUBSTANCE	0.000433411	0.0112434	-1.46081	490	NFATC2,HMOX1,ZC3H12A,ANXA11,SLC13A5,FOS,AQP2,TREX1,CRIP1,SIPA1,KLF4,AQP1,TSPO,NCF1,TNFAIP3,GUCA1A,ZNF580,TNNC1,MAPK3,SLC1A1,S100A16,KCNK3,SPHK1,TRAF2,ATP5F1D,ITPKB,HSF1,MT2A,THBS1,CAV1,RYR1,GPI,SLC30A2,PTGS2,JUND,KLF2,TFR2,SLC38A2,AXL,CYP1A1,MUC2,CYTB,JUNB,UCP2,CYP2R1,PRKCD,RELA,CPNE9,SDC1,MECP2,SLC25A23,PPIF,COX1,FOSB,SUCNR1,PINK1,CYGB,RAD51,MT1M,GPHN,MT3,HFE,MAP1LC3A,NTRK1,MCOLN1,SELENOW,P2RX7,…	GO
GOCC_BASOLATERAL_PLASMA_MEMBRANE	0.000437132	0.0112852	-1.55893	250	AQP2,SLC9A4,CD44,AQP1,SLCO2A1,SLC16A6,SLC16A5,ANK2,SLC4A2,SLC22A3,CA12,ST14,SLC29A4,SLCO4A1,ANXA2,FXYD5,ABCC3,SPEF1,SLC26A11,PROM2,NKD2,CA9,SLC7A5,PDPN,CDH16,CA4,TGFA,SLC4A5,AJAP1,NOD2,SLC4A4,MUC20,ATP1B1,STX4,P2RY6,MTTP,RAB17,CDH17,LIN7B,BSG,BEST1,EZR,ATP1B3,AQP8,ADORA1,FLOT1,SLC41A1,PDGFB,EGFR,FLOT2,ATP1A1,CLDN1,VSIG1,SLC51A,MEGF11,SLC9A1,SCRIB,HEPH,ABCC10,PALM,SLC5A3,CD81,SLC10A1,SLC6A6,NEDD9,…	GO
GOBP_NEGATIVE_REGULATION_OF_BONE_REMODELING	0.000443709	0.0113999	-1.94194	17	CALCA,TNFAIP3,GPR137,P2RX7,CLDN18,UBASH3B,CSK,CARTPT,INPP5D	GO
GOBP_MYELOID_LEUKOCYTE_ACTIVATION	0.000474152	0.0119596	-1.5803	209	ZC3H12A,NECTIN2,PYCARD,RELB,NR1D1,UBD,LTBR,TREX1,LYN,CXCL6,TICAM1,FN1,NR4A3,SPHK1,TNF,THBS1,CX3CL1,NOTCH2,LRFN5,ITGAM,ANXA3,VAMP2,TAFA3,F2RL1,TLR2,IL31RA,TNIP2,TLR4,CTSC,PRKCD,PTAFR,CD74,GRN,ITGB6,SUCNR1,MIF,PLA2G10,S100A13,PREX1,STX4,TGFB1,CXCL8,CHGA,RBPJ,SYK,CLNK,LAT,IL18,NAGLU,FES,TLR6,STXBP2,LGALS9,WNK4,SPACA3,JMJD6,MT1G,CPLX2,NMI,SBNO2,HAVCR2,PLCG2,TMEM229B,SLC11A1,NDRG1,SCN11A,PIK3CD,BCR,IF…	GO
GOBP_POSITIVE_REGULATION_OF_INTERLEUKIN_8_PRODUCTION	0.000470072	0.0119596	-1.86832	54	PYCARD,PRKD2,ZNF580,TNF,CLEC7A,DDIT3,F2RL1,TLR2,TLR4,RELA,FFAR2,CD74,NOD2,HSPA1A,STAT3,TLR7,SERPINE1,SYK,IL17D,NOD1,LGALS9,CD244,CD14	GO
GOBP_PROGRAMMED_NECROTIC_CELL_DEATH	0.000474443	0.0119596	-1.86469	49	BOK,TSPO,TNF,TRAF2,CAV1,NOL3,ATG9B,BIRC3,RNF31,ALKBH7,PPIF,TP53,MLKL,ARHGEF2,ITPK1,NUPR1,YBX3,MUTYH,PYGL,BAX,IRF3,RIPK3,CASP8,ADPRS,PARP1	GO
GOCC_PHAGOCYTIC_VESICLE	0.000472346	0.0119596	-1.68408	137	ANXA11,RAB11FIP5,NCF1,RAB34,NCF2,CDC42EP2,GSN,FLNB,RAB7B,ZYX,HLA-F,SLC48A1,ANXA3,TAPBP,TLR2,ATP6V0C,ATP6V0E2,NOD2,TAP1,MYO1C,STX4,MCOLN1,INPP5B,TCIRG1,RAB11FIP1,NCF4,PIP4P1,HGS,B2M,SLC15A2,HLA-B,HLA-A,TLR7,CYBA,VIM,CDC42EP4,HLA-C,RAB20,SYK,RAB8A,LTF,ATP6V0B,UNC93B1,RILP,CTSS,TLR6,NOD1,HLA-H,DMBT1,ACTG1	GO
GOBP_EMBRYONIC_PLACENTA_DEVELOPMENT	0.000481123	0.012071	-1.76524	87	LIF,OVOL2,TFEB,CDX2,PHLDA2,HES1,ST14,ESRRB,MDFI,TRIM28,ADM,CCN1,JUNB,ZFP36L1,PLK4,CITED1,FGFR2,SOCS3,KRT8,RBPJ,CEBPB,PDGFB,BMP5,EGFR,GRHL2,PLCD3,EPAS1,PLG,PKD1,ASCL2,CDX4,SPINT1,TAF10,CASP8,KRT19,NODAL,GCM1,BMP7,STK3,SOX15,BPTF,E2F8,FZD5,NR2F2,CITED2	GO
GOBP_POSITIVE_REGULATION_OF_APOPTOTIC_SIGNALING_PATHWAY	0.000487763	0.0121804	-1.68294	134	MYC,PYCARD,TNFRSF12A,PLEKHF1,BOK,LTBR,ATF3,GPER1,TNF,TRAF2,BBC3,THBS1,SEPTIN4,CAV1,DDIT3,LTB,PEA15,NOX1,BAD,TLR4,CTSC,PRKCD,DEDD2,CTSH,NACC2,FBH1,TP53,DAB2IP,GSDME,RAD9A,MSX1,PML,IL20RA,NUPR1,AGTR2	GO
GOBP_MORPHOGENESIS_OF_A_BRANCHING_STRUCTURE	0.000492375	0.0122384	-1.59068	195	MYC,IHH,YAP1,LAMA1,TNF,LAMA5,FGF13,SIX1,ST14,HS3ST3B1,ADM,WNT6,SOX9,GDNF,MECP2,SPRY2,NPNT,CELSR1,NOTCH4,BMP2,NRARP,CITED1,SIRT6,FGFR2,SOCS3,CTSH,EPHA2,PKHD1,NOTCH1,TIE1,TBX20,MMP14,TGFB1,SRF,RSPO2,SMO,PML,GRHL2,ESRP2,NTN4,AGTR2,TACSTD2,NKX2-1,HNF1B,HOXB7,SALL1,AREG,SHH,FKBPL,PHB2,EGF,PLXND1,PDGFA,COL4A1,HS3ST3A1,PKD1,MSX2,DRD2,HHIP,SOX10,SPINT1,FIGNL2,PAK1,SPRY1,DAG1,GBX2,GCM1,TGFBR2,GREB1L,LRP5,…	GO
GOBP_REGULATION_OF_IMMUNE_EFFECTOR_PROCESS	0.000506598	0.0125336	-1.49845	347	PKP3,ZC3H12A,NECTIN2,PYCARD,ICAM1,TREX1,LYN,CXCL6,TICAM1,PKN1,NFKBIZ,MAPKAPK2,MICA,NCF1,ZP3,NR4A3,LITAF,RARA,TNF,TRAF2,SHB,NCKAP1L,CLEC7A,MICB,GPI,ITGAM,HLA-F,IL23A,AXL,C4BPA,JUNB,FOXJ1,BCL6,F2RL1,TNFRSF4,SLC7A5,TLR4,ZBTB7B,PTAFR,HLA-DMB,FFAR2,LAG3,TRPM4,CD74,GRN,SEMA7A,NOD2,RPS19,MIF,MAD2L2,HFE,SH2D1B,INAVA,STX4,P2RX7,TGFB1,HK1,JAK3,ARG1,TWIST1,B2M,IRAK3,HLA-B,HLA-A,TLR7,DUSP10,HLA-C,RIPK2,SYK,C…	GO
GOBP_LEUKOCYTE_PROLIFERATION	0.000516356	0.0127161	-1.52105	301	NFATC2,TNFSF9,PYCARD,RASAL3,FOSL2,LYN,PRLR,TICAM1,IHH,PKN1,NFKBIZ,TNFAIP3,TNFRSF13C,ZP3,CNN2,IRF1,ICOSLG,HES1,MAPK3,PNP,SHB,SLC4A2,CX3CL1,NCKAP1L,LGALS9B,CD151,IL23A,SDC4,GJA1,ARMC5,JUNB,FOXJ1,BCL6,F2RL1,TNFRSF4,MAD1L1,TLR4,ZBTB7B,PRKCD,HLA-DMB,VTCN1,CD74,MIF,ALKBH5,IRS2,CD320,DHPS,GSTP1,P2RX7,TACR1,LST1,TCIRG1,TGFB1,TP53,BCL2L1,ARG1,HHLA2,ELF4,HLA-A,PSMB10,HLA-DPB1,RIPK2,CEBPB,SYK,STAT6,RASSF5,B…	GO
GOBP_DEFENSE_RESPONSE_TO_GRAM_POSITIVE_BACTERIUM	0.000542774	0.0133054	-1.76006	84	PYCARD,RARRES2,GBP2,TNF,TLR2,PPP1R11,NOD2,LYZ,SPRR2A,EPHA2,P2RX7,MMP7,ZG16,CHGA,HLA-A,CASP4,ANG,RIPK2,PGLYRP4,GSDMD,IL18,NOD1,DMBT1,PGLYRP2,RNASE6,RNASE10,STAB2,HAVCR2,ROMO1,FAU,RNASE1,IL27RA,IL17F,TNFSF8,TNFRSF14,DROSHA,CARD9,IL17A,RNASE4,IL7R	GO
GOBP_NEGATIVE_REGULATION_OF_GROWTH	0.000554099	0.013521	-1.57958	212	OSGIN1,CGA,SIPA1,SPP1,TLL2,ADAM15,TSPYL2,RTN4R,MT2A,NPPB,FGF13,CCDC85B,FRZB,GDF15,CDKN2D,NAIF1,GJA1,SMARCA4,BCL6,MECP2,DNAJB2,MT1M,MT3,BTG1,TP73,HSPA1A,DAB2,WNT11,CDKN2C,TGFB1,TP53,ADRB1,DUSP10,RGS2,TMPRSS4,GSK3A,MSX1,PML,RERG,MT1F,STK11,AGTR2,ARHGAP4,OSTN,PSRC1,ADRB2,RAI1,SLIT1,FBP1,MT1E,SMAD3,MAPK11,SH3BP4,CTDP1,MT1X,SERTAD2,PLAC8,STC2,ACVRL1,MT1G,SERTAD3,FSTL4,G6PD,WNT3,WWC1,INHBA,TGFB2,PLXNA3…	GO
GOBP_TUMOR_NECROSIS_FACTOR_SUPERFAMILY_CYTOKINE_PRODUCTION	0.000563579	0.0136898	-1.64436	155	ZC3H12A,BCL3,HSPB1,PYCARD,ZFP36,TREX1,TICAM1,TSPO,MAPKAPK2,TNFAIP3,RARA,THBS1,CX3CL1,CLEC7A,POMC,IL23A,GHSR,AXL,TLR2,TLR4,PTAFR,NOD2,MIF,DDT,GSTP1,ORM2,TGFB1,STAT3,NFKBIL1,TWIST1,ARHGEF2,IRAK3,ELF4,CYBA,RIPK2,SYK,LTF,IL1A,AKAP8,ILRUN,GHRL,NOD1,LGALS9,SPON2,CD14,FRMD8,IL12B,HAVCR2,PLCG2,OAS2,SETD4,ADAM8,IL27RA,IL17F	GO
GOBP_REGULATION_OF_ODONTOGENESIS	0.000574703	0.0138969	-1.91947	19	APCDD1,WNT10A,SP6,BMP2,TGFB1,RSPO2,MSX1,PRKCB,RUNX2,SHH,DMRT3,CSF1,EDN1,BMP4,PAX9	GO
GOBP_MESENCHYMAL_CELL_DIFFERENTIATION	0.000596809	0.0139265	-1.54571	247	RANBP3L,TGFB1I1,OVOL2,S100A4,EFNA1,ADAM15,TGFBR3L,FN1,FOXC1,HES1,MAPK3,NRTN,LAMA5,SIX1,FRZB,TRIM28,TRIM62,FLNA,OSR1,NRP2,SPRED3,WNT10A,PDPN,SEMA6B,SOX9,GDNF,SP6,SPRY2,NOTCH4,SEMA7A,MAD2L2,BMP2,SEMA3B,FGFR2,NOTCH1,DAB2,TBX20,WNT11,PEF1,TGFB1,DAB2IP,GATA5,HTR2B,TWIST1,JAG1,ELL3,FOXF2,RBPJ,BAMBI,WWTR1,SMO,MSX1,BMP5,FOXA2,SPRED1,LRG1,QKI,NKX2-1,MCRIP1,TCF7L2,OTUD5,SHH,AKNA,FAM83D,SMAD3,WNT16,ALDH1A2,…	GO
GOBP_NEGATIVE_REGULATION_OF_TISSUE_REMODELING	0.000590528	0.0139265	-1.9195	20	CALCA,TNFAIP3,CST3,GPR137,P2RX7,CLDN18,UBASH3B,CSK,CARTPT,INPP5D	GO
GOBP_POSITIVE_REGULATION_OF_CYTOKINE_PRODUCTION	0.000599381	0.0139265	-1.44866	439	HMOX1,BCL3,HSPB1,PYCARD,NFAM1,TXK,TICAM1,MAPKAPK2,ZP3,NR4A3,HILPDA,FERMT1,IRF1,CASP1,EGR1,PRKD2,ZNF580,RARA,SPHK1,PNP,TNF,TRAF2,TRIM15,THBS1,CX3CL1,CLEC7A,PTGS2,RAB7B,HRAS,HLA-F,DDIT3,IL23A,LTB,SAA1,GARIN5A,F2RL1,TLR2,SLC7A5,MMP12,NOX1,TLR4,ZBTB7B,PTAFR,IRF7,VTCN1,RELA,FFAR2,RUNX1,CD74,SEMA7A,NOD2,MIF,C1QTNF3,UCN,S100A13,DDT,INAVA,TUSC2,GPSM3,ORM2,P2RX7,HSPA1A,WNT11,TRPV4,TGFB1,HK1,ATF4,STAT3,HTR…	GO
GOBP_REGULATION_OF_NOTCH_SIGNALING_PATHWAY	0.00058072	0.0139265	-1.73612	95	RFNG,NOTCH2NLA,NFKBIA,YAP1,LLGL2,HES1,JAG2,MESP1,BCL6,TCIM,ASCL1,NEURL1,NOD2,NRARP,ARRB1,NOTCH1,HES5,MMP14,DTX1,STAT3,DLK2,GATA5,JAG1,CNTN6,NOTCH2NLC,PRAG1,CBFA2T2,SLC35C1,NOS3,CHAC1,NIBAN2,ACVRL1,MFNG,ZBTB7A,WWP2,TSPAN14,DLX1,TSPAN15,NOTCH2NLB,TGFB2,BMP7,RITA1	GO
GOBP_RESPONSE_TO_MURAMYL_DIPEPTIDE	0.00058781	0.0139265	-1.91989	21	NFKBIA,TNFAIP3,RELA,NOD2,INAVA,NOTCH1,JAG1,ARHGEF2,VIM,RIPK2,IRF5,LDOC1,NOD1	GO
GOBP_RETROGRADE_AXONAL_TRANSPORT	0.000595888	0.0139265	2.02242	22	AGBL4,DLG2,HAP1,AGTPBP1,KIF5B,PAFAH1B1,ACTR10	GO
GOBP_WNT_SIGNALING_PATHWAY	0.000586984	0.0139265	-1.44922	441	APCDD1,TGFB1I1,TPBGL,SFRP5,TAX1BP3,KLF4,HECW1,LZTS2,ADGRA2,LGR6,TNFAIP3,FERMT1,YAP1,CCN4,RSPO4,NR4A2,EGR1,SOX13,APOE,MITF,CCND1,WNT10B,SCEL,IGFBP4,FZD10,WNT9A,CAV1,TLE3,CSNK2B,FRZB,MESP1,CHD8,MDFI,KREMEN2,DDIT3,FZD8,TLE5,SMARCA4,SPEF1,WNT10A,LYPD6,EMD,TLR2,NKD2,LATS2,IGFBP1,ATP6V0C,FZD7,WNT6,SOX9,SDC1,FRAT2,JUP,TRPM4,CELSR1,MAD2L2,BMP2,NFKB1,NRARP,DVL1,TCF7L1,CITED1,SOX2,IGFBP6,TLE6,FGFR2,NOTCH1,…	GO
GOCC_ENDOCYTIC_VESICLE	0.000584246	0.0139265	-1.49883	337	ANXA11,LYN,RAB11FIP5,EHD2,NCF1,RAB34,NCF2,APOE,CDC42EP2,GSN,SPHK1,CD163,SLC2A8,FLNB,COLEC12,CAV1,RAB7B,ZYX,HLA-F,SLC48A1,EHD4,ANXA3,SAA1,TAPBP,VAMP2,LRP2,TLR2,ATP6V0C,ATP6V0E2,TGFA,WNT6,CFTR,CD74,MARCO,AP2S1,NOD2,AP2A2,TAP1,MYO1C,CTTN,STX4,MCOLN1,RAB17,INPP5B,TCIRG1,DAB2IP,RAB11FIP1,NCF4,HBA1,PIP4P1,HGS,B2M,SLC15A2,CACNG2,HLA-B,HLA-A,TLR7,CYBA,AP2M1,VPS9D1,VIM,CDC42EP4,HLA-DPB1,HLA-C,SMO,RAB20,SY…	GO
GOCC_SECRETORY_GRANULE_MEMBRANE	0.00059523	0.0139265	-1.51891	295	PIGR,NFAM1,IRAG2,SLC9A4,CD44,PLAUR,BRI3,HYAL3,ANPEP,CLCA1,TMC6,TMEM63A,ATAD3B,STBD1,SYNGR1,GP2,CAV1,NCKAP1L,ARL8A,SLC30A2,ITGAM,STOM,MGAM,PECAM1,VAMP2,LAMP3,CAV2,TLR2,EXOC3,NBEAL2,CA4,ATP6V0C,PTAFR,SERPINA5,OLR1,AP2A2,ADGRE5,RHOG,KCNAB2,TCIRG1,ZG16,BSG,LAMTOR1,TOM1,HLA-B,RHOF,RAB3A,DIAPH1,CYBA,CLEC4C,HLA-C,ITPR3,DNAJC5,ITGB3,FLOT2,STK10,ALDH3B1,SLC44A2,ACP3,BST1,CEACAM6,SLC17A9,IGF2R,DSG1,TBC1D10…	GO
GOBP_REGULATION_OF_ACTIN_FILAMENT_BASED_PROCESS	0.000602871	0.0139469	-1.47597	367	CDC42EP1,PYCARD,SORBS3,PFN1,RANGRF,SH3BP1,CNN2,MLST8,TNNC1,CDC42EP2,SSH3,GSN,ARHGEF5,NAA80,CCN2,ESAM,ANK2,SPTAN1,SLC4A2,FZD10,S100A10,CX3CL1,CARMIL2,FGF13,CAV1,NCKAP1L,CARMIL1,RHOC,SPTBN4,VILL,BAIAP2L1,FLII,CAPG,HRAS,SDC4,FLNA,CGNL1,ODAM,F2RL1,PDPN,PRKCD,JUP,TRPM4,CELSR1,S1PR1,MYADM,PREX1,CTTN,RND1,BIN1,INPP5K,TACR1,RHOG,WNT11,TGFB1,RHPN2,RAPGEF3,PLEKHG2,BAIAP2L2,MYH9,SYNPO,DVL3,RHOF,EZR,ARAP1,CD…	GO
GOBP_POSITIVE_REGULATION_OF_LIPID_METABOLIC_PROCESS	0.000610226	0.0140562	-1.69053	119	NR1H2,SLC45A3,NR1D1,CGA,MFSD2A,TNFRSF1A,MLST8,APOE,TAFAZZIN,TNF,SREBF1,PTGS2,GDF15,ADM,GHSR,CCN1,HTR2C,PRKCD,CD74,IRS2,DAB2,IRS1,HTR2B,TWIST1,CTDNEP1,PPARD,ADORA1,KLHL25,PLIN5,PLA2G6,MLYCD,IL1A	GO
GOBP_POSITIVE_REGULATION_OF_TRANSMEMBRANE_RECEPTOR_PROTEIN_SERINE_THREONINE_KINASE_SIGNALING_PATHWAY	0.000620971	0.0142424	-1.7167	101	TGFB1I1,FERMT1,HES1,GIPC1,THBS1,NOTCH2,CSNK2B,CCN1,ATOH8,AMH,FKBP8,NPNT,BMP2,CITED1,HFE,NOTCH1,SMAD5-AS1,HES5,DAB2,TBX20,TGFB1,NUMA1,RBPJ,MSX1,BMP5,SH2B1,LRG1,STK11,AXIN1,SLC2A10,GDF11,FBXL15,CDKN1C,MSX2,CRB2,GATA4,ACVRL1,GATA6,ADISSP,ZC3H3,PARP1,NODAL,INHBA,TGFBR2,TGFB2,BMP7,NUP93	GO
GOBP_TRNA_MODIFICATION	0.000636132	0.0145277	1.74315	93	NSUN6,TRMT13,NSUN3,TRMT5,DTWD1,ALKBH8,QTRT2,TRMT1L,PUS10,SEPSECS,SSB,MTO1,OSGEPL1,TRIT1,TRMT61B,THUMPD1,ELP4,CDKAL1,ELP2,TRDMT1,THADA,METTL6,DTWD2,DUS2,GTDC1,TRMT12,YRDC,HSD17B10,MTFMT,TYW1,METTL2B,GON7,PUS7,METTL8,TPRKB,TRMT10C,DUS4L,TYW3,THUMPD3,TRMT10A,TRUB1,MOCS3	GO
GOBP_BODY_FLUID_SECRETION	0.00064651	0.0147019	-1.74241	87	NR1H2,FOSL2,AQP1,PRLR,CCND1,NPPB,CAV1,GJA1,CEL,ANO1,MUC2,VAMP2,P2RY2,ZBTB7B,SLC4A5,NEURL1,COX2,SPINK1,AGR2,AQP5,CYBA,ADORA1,EGFR,FOXB1,ALOX12B,CDO1,MTX1,WNK4,PRL,OXTR,CSN2,OAS2,SLC4A9	GO
GOMF_ANTIOXIDANT_ACTIVITY	0.000651466	0.0147518	-1.75924	78	PTGS1,DUOX1,GPX2,GSTA1,APOE,PTGS2,CP,PTGES,GPX4,CYGB,MT3,DUOX2,SELENOW,GSTP1,GPX8,SOD3,GPX3,HBA1,GPX1,PXDNL,TXNRD3	GO
GOMF_TRNA_BINDING	0.00067649	0.0152539	1.79677	79	TERT,NSUN6,EIF1AX,NSUN3,RARS1,C6orf52,IARS1,ALKBH8,QTRT2,TRMT1L,SEPSECS,SSB,NEMF,XPOT,DTD2,IFIT5,DARS2,EARS2,MTRES1,TRNT1,AIMP1,IARS2,YARS2,MRPS27,DUS2,EIF2A,YRDC	GO
GOBP_CELLULAR_RESPONSE_TO_TYPE_II_INTERFERON	0.000688592	0.0154615	-1.73204	90	NR1H2,TXK,GBP2,IRF1,CASP1,CDC42EP2,GSN,TNF,FLNB,RAB7B,ZYX,TLR2,TLR4,SP100,CCL2,MYO1C,STX4,GBP3,TP53,ADAMTS13,ARG1,PIM1,GAPDH,VIM,CDC42EP4,RAB20,CLDN1,GBP1,CDC37,LGALS9,ACTG1,IL12B,DAPK3,RPL13A,WAS	GO
GOBP_OSTEOCLAST_DIFFERENTIATION	0.000696998	0.0155848	-1.7121	99	FOS,FOSL2,CCN4,MITF,TNF,SLC4A2,NOTCH2,IL23A,ANXA2,JUNB,TFE3,TLR4,BMP2,TMEM178A,GPR137,EPHA2,TCIRG1,TGFB1,CLDN18,UBASH3B,CEBPB,LTF,CD81,NEDD9,PIAS3,SH3PXD2A,CARTPT,INPP5D,FSTL3,TOB2,IL12B,IGSF23,SBNO2,PPARGC1B,POU4F1,CSF1,EFNA2,CALCR,IL17A,GPC3	GO
GOMF_PEPTIDE_ANTIGEN_BINDING	0.000705473	0.0157085	-1.89267	30	MICA,MICB,HLA-F,TAPBP,SLC7A5,HLA-DMB,TAP1,HFE,B2M,HLA-B,HLA-A,HLA-DPB1,HLA-C,HLA-DRA	GO
GOBP_GLANDULAR_EPITHELIAL_CELL_DIFFERENTIATION	0.000719909	0.0158161	-1.75921	70	SLC9A4,KLF4,YAP1,NKX6-3,RARA,HES1,CAV1,IL31RA,NR5A2,BAD,ASCL1,SOX9,NKX6-2,BMP2,FGFR2,AGR2,NOTCH1,BMAL1,GSK3A,SMO,BMP5,BHLHA15,NFIB,GDF11,ONECUT1,SIDT2	GO
GOBP_REGULATION_OF_SYSTEMIC_ARTERIAL_BLOOD_PRESSURE	0.000722141	0.0158161	-1.73433	86	CALCA,IER3,TNF,KCNK6,NPPB,ADM2,ADM,ADM5,F2RL1,NOX1,SLC4A5,MECP2,SUCNR1,PLCB3,TACR1,ADRB1,RASL10B,GSK3A,KLK1,ADORA1,CYP4F12,PDGFB,AGTR2,ADRB2,CMA1,AGTR1,NOS3,ACE2,DRD2,ARHGAP42,OXTR,F2R,NCALD,ECE1,EDN2,NDST2,P2RX2,TRPV1,TNNI3,SLC2A5,ACE,NR2F2,NTSR1,EDN1,PCSK5,EDN3,GAS6,COMT,PTPRO,DDAH1	GO
GOBP_STRIATED_MUSCLE_CONTRACTION	0.000720501	0.0158161	-1.59631	178	RNF207,ZC3H12A,KLHL41,NR4A1,MYH3,NEDD4L,VEGFB,RANGRF,TNNT1,TNNC1,GSN,TAFAZZIN,TNF,ANK2,MYL3,SCN1B,FGF13,CAV1,RYR1,CCDC78,GJA1,FLNA,TNNI1,ALDOA,JUP,TRPM4,UCN,ATP1B1,HRC,BIN1,TRPV4,CXCR4,CHGA,MYL4,RGS2,ADORA1,TTN,MAP2K3,GRK2,KCNE3,ATP1A1,SNTA1,GJC1,SLC9A1,SYNM,PLN,C12orf57,LARGE1,SLC8A3,SCN4A,AKAP9,ACE2,CASQ1,GATA4	GO
GOMF_ATP_HYDROLYSIS_ACTIVITY	0.000717205	0.0158161	1.39961	401	AFG2A,KIF6,DNAH12,ABCE1,ABCD2,DDX52,TDRD12,ATP2A1,C10orf88,SPAST,KATNAL2,MTREX,KIF3A,SMCHD1,VWA8,ERCC6,CHD5,HSPA8,ABCB10,DDX60L,RHOBTB3,ABCA10,CCT5,PEX1,HSPD1,ATP8A1,DNAH6,ABCB4,DHX29,TCP1,ABCD3,SMC5,AFG1L,HSP90AA1,KIF5B,YME1L1,ATP8A2,KIF2A,ATP10D,ABCC12,VPS4B,ATP7A,RAD50,DDX21,DNA2,PMS2,CCT8,AK9,ABCG2,ATP11B,DDX47,SMARCAD1,DDX1,ABCC2,SMARCA5,ATF7IP,MSH2,RAD51B,ORC4,BTAF1,KATNAL1,HELQ,MCM8,KIF7,A…	GO
GOBP_RESPONSE_TO_CHEMOKINE	0.00072724	0.0158627	-1.73798	79	ZC3H12A,CXCL1,RIPOR2,LYN,ACKR2,CXCL6,FOXC1,GPR35,CX3CL1,CXCL2,CIB1,CXCL3,DUSP1,CXCL5,THPO,CCL2,CCL22,CXCR4,CXCL8,CXCL10,SH2B3,CCR10,CCL20,XCR1,SLC12A2,CCR6	GO
GOBP_DECIDUALIZATION	0.00073176	0.015869	-1.89348	24	LIF,GJB2,SPP1,PTGS2,GHSR,JUNB,CTSB,BSG,PPARD,GHRL,TPPP3,STC2,PTN,PARP1	GO
GOBP_ESTABLISHMENT_OF_SKIN_BARRIER	0.000736437	0.015869	-1.87316	31	KLF4,NFKBIZ,ALOXE3,KRT16,LSR,SFN,FA2H,SRF,HDAC3,CLDN1,ALOX12B,CYP26B1,IL18,CLDN4,TMEM79	GO
GOBP_IN_UTERO_EMBRYONIC_DEVELOPMENT	0.000733867	0.015869	-1.45722	392	LIF,HS3ST6,SPECC1,OVOL2,TFEB,MAFF,KLF4,IHH,ZP3,YAP1,FOXC1,CDX2,PHLDA2,HES1,GJB3,INTS1,JAG2,NOTCH2,PTPRR,SLC34A2,GPI,ST14,ELF3,MBD3,ESRRB,CHD8,KLF2,MDFI,FURIN,RIC8A,TRIM28,MYBPHL,GJA1,ADM,CCN1,STMN3,ARMC5,JUNB,TAF8,ASF1B,BCOR,PEMT,LATS2,ZFP36L1,NPM2,PLK4,BMP2,CCDC24,CITED1,FGFR2,KEAP1,EPN1,SOCS3,ENDOG,CCNB2,NOTCH1,INPP5K,TIE1,INPP5B,PCGF2,TP53,TEAD4,DSC3,SLC39A1,BCL2L1,TWIST1,RPL13,MYH9,SRF,TM4SF1…	GO
GOBP_NEPHRON_DEVELOPMENT	0.000746742	0.0160265	-1.62306	155	LIF,MYC,LAMB2,AQP1,LZTS2,YAP1,FOXC1,EGR1,NOTCH3,HES1,IRX3,LAMA5,SIX1,NOTCH2,HS3ST3B1,OSR1,PECAM1,FOXJ1,IRX2,WNT6,SOX9,GDNF,NPNT,BMP2,CITED1,DCHS2,NOTCH1,HES5,WNT11,TGFB1,JAG1,WWTR1,SMO,PDGFB,NID1,ITGB3,MPV17,AGTR2,POU3F3,TACSTD2,HNF1B,HOXB7,SALL1,NUP85,SHH,ACTA2,WNK4,GPR4,PDGFA,HS3ST3A1,PKD1	GO
GOBP_POSITIVE_REGULATION_OF_CYTOKINE_PRODUCTION_INVOLVED_IN_IMMUNE_RESPONSE	0.000757518	0.0161927	-1.75007	78	PYCARD,TICAM1,MAPKAPK2,NR4A3,TRAF2,CLEC7A,HLA-F,F2RL1,SLC7A5,TLR4,FFAR2,CD74,SEMA7A,NOD2,MIF,INAVA,P2RX7,HK1,B2M,HLA-A,TLR7,RIPK2,SYK,RAET1G,IRF5,CLNK,IL18,CD81,NOD1,SPON2	GO
GOBP_REGULATION_OF_INNATE_IMMUNE_RESPONSE	0.000768239	0.0163565	-1.44893	405	NR1H2,NECTIN2,PYCARD,TXK,NR1D1,TREX1,LYN,TICAM1,OASL,NFKBIZ,MAPKAPK2,TNIP1,NFKBIA,MICA,NCF1,TNFAIP3,GBP2,IRF1,CASP1,APOE,LRRC19,TNF,TRIM15,COLEC12,CAV1,CLEC7A,RAB7B,ABHD17A,TRIM11,TRIM62,HLA-F,BIRC3,F2RL1,TLR2,NOP53,TNIP2,MMP12,TLR4,TYRO3,LRRC14,IRF7,RELA,CPTP,FFAR2,LAG3,BPIFB1,GRN,SFN,NOD2,RPS19,GPS2,SH2D1B,SQSTM1,INAVA,HSPA1A,TGFB1,PCBP2,NFKBIL1,DAB2IP,FAM3A,ARG1,IRAK1,SLC15A2,IRAK3,PIM1,HLA-B,…	GO
GOBP_SPROUTING_ANGIOGENESIS	0.000776945	0.0164762	-1.65345	131	HMOX1,NR4A1,VEGFB,KLF4,CREB3L1,ADGRA2,EPHB4,CARD10,ITGA5,JMJD8,EGR3,FGFBP1,THBS1,HDAC5,PTGS2,CIB1,KLF2,GHSR,PGF,EFNB2,HDAC7,JCAD,APLNR,NRARP,EPN1,EPHA2,NOTCH1,TGFB1,SRF,SPRED1,FGF16,PKM,FLT4,GHRL,AGTR1,TBXA2R,PARVA,LOXL2,RAMP2,JMJD6,PIK3CB,IL12B,ACVRL1,ADTRP,HDAC9,FUT1	GO
GOBP_RENAL_TUBULE_DEVELOPMENT	0.000784709	0.016575	-1.7034	100	LIF,MYC,AQP1,LZTS2,YAP1,HES1,IRX3,LAMA5,SIX1,NOTCH2,HS3ST3B1,OSR1,IRX2,WNT6,SOX9,GDNF,NPNT,BMP2,CITED1,NOTCH1,HES5,WNT11,TGFB1,JAG1,WWTR1,SMO,AGTR2,POU3F3,TACSTD2,HNF1B,HOXB7,SALL1,SHH,WNK4,COL4A1,HS3ST3A1,PKD1	GO
GOBP_CELL_MIGRATION_INVOLVED_IN_SPROUTING_ANGIOGENESIS	0.000798897	0.0166745	-1.80428	55	HMOX1,NR4A1,KLF4,EPHB4,CARD10,EGR3,FGFBP1,THBS1,HDAC5,PTGS2,CIB1,EFNB2,HDAC7,JCAD,NOTCH1,SRF,SPRED1	GO
GOBP_LIVER_REGENERATION	0.000801898	0.0166745	-1.86833	31	IHH,CCND1,TNF,UCP2,SLC7A5,GUCD1,TGFB1,CSNK2A2,CEBPB,EGFR,CLDN1,GFER,RPS15	GO
GOBP_TISSUE_HOMEOSTASIS	0.000795661	0.0166745	-1.52534	248	CALCA,PKP3,FOSL2,TJP3,SPP1,IHH,NFKBIZ,MFSD2A,TNFAIP3,SERPINA3,YAP1,FOXC1,SLC1A1,CCN2,ESAM,SLC4A2,PTGS2,ESRRB,CLDN3,WHRN,GJA1,CLDN5,RDH12,ACTB,LSR,PECAM1,MUC2,TLR4,MUC13,SOX9,LTBP3,S1PR1,NOD2,INAVA,GPR137,NOTCH1,P2RX7,TCIRG1,TFF3,SRF,CLDN18,UBASH3B,WWTR1,ALPL,CSK,SMO,SYK,ITGB3,EGFR,IL20RA,CLDN1,VSIG1,KLHL10,STK11,COL2A1,MAK,ATP1B2,NFIB,ADRB2,PIWIL4,NAGLU,SLC12A2,ACTG1,TFF1,CARTPT,NCDN,INPP5D,NOS3,…	GO
GOMF_CHEMOKINE_ACTIVITY	0.000796748	0.0166745	-1.865	35	CCL27,CXCL1,CXCL6,CX3CL1,CXCL16,CXCL2,CXCL3,CXCL5,CCL2,CCL22,CXCL8,CXCL10,CXCL14,CCL20	GO
GOBP_REGULATION_OF_TUMOR_NECROSIS_FACTOR_MEDIATED_SIGNALING_PATHWAY	0.00080788	0.0167338	-1.78901	60	PYCARD,CARD16,MAPKAPK2,TNFAIP3,CASP1,TNFRSF1A,SPHK1,TRAF2,NOL3,SHARPIN,MIB2,F2RL1,GPS2,GSTP1,HSPA1A,CLDN18,CASP4,SYK,PELI3,PIAS3,TRAIP,BIRC7,CPNE1	GO
GOBP_TOLL_LIKE_RECEPTOR_2_SIGNALING_PATHWAY	0.000822481	0.0169704	-1.90938	16	LYN,TNFAIP3,F2RL1,TLR2,TNIP2,NOD2,IRAK1,CYBA,RIPK2,PIK3AP1,TLR6,LGALS9	GO
GOBP_KERATINIZATION	0.000837063	0.0171622	-1.83132	40	SPRR1B,KRT77,KRT16,SHARPIN,KRT7,TGM1,KRT6C,SFN,CNFN,CYP26B1,IL1A,TCHH,CERS3,KRT72,TMEM79,LORICRIN,SPRR3,ABCA12,TGM3,KRT2,KRT5,KRT6A,KRT86,KRT17,SPRR2D	GO
GOBP_POSITIVE_REGULATION_OF_ENDOTHELIAL_CELL_PROLIFERATION	0.000840904	0.0171622	-1.72154	88	HMOX1,NR4A1,VEGFB,PRKD2,ZNF580,EGR3,FGFBP1,GHSR,NRP2,PGF,CAV2,JCAD,APLNR,NRARP,SIRT6,STAT3,POLD4,HTR2B,ECM1,ANG,PDGFB,ITGB3,LRG1,EMC10,ITGA4,FLT4,HSPG2,GHRL,EGF,AGTR1	GO
GOBP_POSITIVE_REGULATION_OF_MIRNA_TRANSCRIPTION	0.000844621	0.0171622	-1.80432	56	NR1H2,MYC,FOS,KLF4,KLF5,EGR1,NOTCH3,SMAD6,TNF,SREBF1,NOTCH2,SMARCA4,ATOH8,RELA,BMP2,TGFB1,TP53,STAT3,SRF,PDGFB,EGFR,JUN,SMAD3,MRTFA,PRL	GO
GOMF_HEPARIN_BINDING	0.000841928	0.0171622	-1.61409	161	CCDC80,CXCL6,VEGFB,LGR6,FN1,CCN4,RSPO4,APOE,SMOC1,CCN2,RTN4R,PCSK6,FGFBP1,THBS1,FURIN,IMPG1,PCOLCE,NRP2,PGF,SAA1,CEL,COL5A3,CCN1,COL28A1,PRELP,FGFRL1,EFEMP2,SERPINA5,FGFR2,COL25A1,MPIG6B,LIPH,SOD3,NDNF,CXCL8,LAMC2,CXCL10,RSPO2,ANG,THBS2	GO
GOBP_REGULATION_OF_EPITHELIAL_CELL_MIGRATION	0.000860493	0.0173527	-1.5482	224	HMOX1,ZC3H12A,HSPB1,KLF4,PFN1,SH3BP1,ADGRA2,EFNA1,RRAS,CARD10,PRKD2,ZNF580,APOE,TNF,FGFBP1,THBS1,PTPRR,HDAC5,GPI,CSNK2B,PTGS2,CIB1,NRP2,ANXA3,DNAJA4,ATOH8,SP100,HDAC7,JCAD,SOX9,MECP2,JUP,GRN,IRS2,CTSH,EPHA2,NOTCH1,TACR1,PATZ1,TGFB1,DAB2IP,DUSP10,RAB25,PDGFB,MAP2K3,ITGB3,SPRED1,BCAR1,EMC10,AGTR2,FGF16,TACSTD2,FLT4,AAMP,EGF,TBXA2R,PLG,EPPK1,NOS3,MMP9,PIK3CB,ACVRL1,PLCG2,HDAC9,HAS2,FUT1,PTN	GO
GOBP_REGULATION_OF_LEUKOCYTE_PROLIFERATION	0.000857403	0.0173527	-1.5362	230	NFATC2,TNFSF9,PYCARD,RASAL3,LYN,PRLR,TICAM1,IHH,PKN1,TNFAIP3,TNFRSF13C,ZP3,CNN2,IRF1,ICOSLG,HES1,MAPK3,PNP,SLC4A2,NCKAP1L,LGALS9B,IL23A,SDC4,FOXJ1,BCL6,TNFRSF4,MAD1L1,TLR4,ZBTB7B,HLA-DMB,VTCN1,CD74,MIF,IRS2,CD320,DHPS,GSTP1,TACR1,LST1,TGFB1,BCL2L1,ARG1,HHLA2,HLA-A,HLA-DPB1,RIPK2,CEBPB,SYK,STAT6,RASSF5,BST1,SCRIB,CCDC88B,IL1A,IL18,CD81,NMB,SHH,LGALS9,IGFBP2,CLCF1,ERBB2,EBI3,MAPK8IP1	GO
GOBP_REGULATION_OF_KINASE_ACTIVITY	0.000866426	0.0174067	-1.4242	491	CALCA,HSPB1,PYCARD,LYN,TNFSF15,PRLR,SERTAD1,EFNA1,NCF1,EPHB4,CARD10,TSPYL2,CBLC,APOE,FLT1,CIMAP3,ARHGEF5,CAMK2N2,CCND1,TNF,TRAF2,THBS1,CAV1,GPRC5A,CCND2,CIB1,PDGFC,DTNBP1,CDKN2D,DUSP1,HRAS,MAP2K2,IL23A,AXL,ANKRD54,DBNDD2,ACTB,CCN1,TRIB1,PKMYT1,TCIM,LATS2,AGAP2,BAD,TLR4,ZGPAT,PRKCD,TYRO3,CDK5R2,SPRY2,CD74,CHMP6,TNFRSF10B,SFN,PINK1,PLK1,BMP2,IRS2,MT3,NTRK1,FGFR2,CCNB2,EPHA2,GSTP1,INPP5K,TIE1,CARD14…	GO
GOBP_CALCIUM_ION_TRANSMEMBRANE_IMPORT_INTO_CYTOSOL	0.000891675	0.0177803	-1.59434	172	GP1BB,LYN,GRIN2B,GPER1,ANK2,CX3CL1,CAV1,RYR1,NOL3,DDIT3,FLNA,HTR2C,SLC8B1,GRIN1,APLNR,JPH3,PLCB3,HRC,GRIN2A,MCOLN1,P2RX7,P2RY6,TRPV2,TRPV4,TGFB1,GRIN2C,GRM6,CHERP,CACNA1H,TPCN2,HTR2B,CXCL10,PLCD1,DIAPH1,CYBA,GRIN2D,UBASH3B,CACNA1I,ITPR3,ITGB3,PML,TRPC3,CACNB3,XCR1,PLN,JPH2,SLC24A2,SLC8A3,LCK,PLCB2,CASQ1,DRD2,BAX,TRPV6,PLCG2,F2R,PLCH2,ERO1A,P2RX1	GO
GOCC_ENDOCYTIC_VESICLE_MEMBRANE	0.000888938	0.0177803	-1.56125	196	LYN,RAB34,APOE,CD163,SLC2A8,COLEC12,CAV1,RAB7B,HLA-F,SLC48A1,ANXA3,TAPBP,VAMP2,LRP2,TLR2,ATP6V0C,ATP6V0E2,TGFA,WNT6,CFTR,CD74,MARCO,AP2S1,AP2A2,TAP1,STX4,MCOLN1,INPP5B,TCIRG1,RAB11FIP1,PIP4P1,B2M,SLC15A2,CACNG2,HLA-B,HLA-A,CYBA,AP2M1,HLA-DPB1,HLA-C,SMO,RAB20,RAB8A,ROR2,HLA-DRA,EGFR,M6PR,RAB11FIP3,ADRB2,ATP6V0B,GPR161,CAMK2B,IGF2R,RILP,CACNG3,AREG,TLR6,HLA-H,DMBT1,EGF,LRP1,RAB11B,NOS3,ACE2,UBA52,C…	GO
GOBP_EMBRYONIC_HEART_TUBE_MORPHOGENESIS	0.000902693	0.017933	-1.74142	71	RNF207,OVOL2,IHH,DNAAF1,YAP1,HES1,BBS5,NOTCH2,MESP1,GJA1,NOTO,LBX1,APLNR,DVL1,NOTCH1,FOXH1,TBX20,SRF,TEAD2,IFT172,MICAL2,SMO,ASB2,C2CD3,SHH,SMAD3,VANGL2,GATA4,NPHP3,TBX6,SOX18	GO
GOBP_MODULATION_BY_SYMBIONT_OF_ENTRY_INTO_HOST	0.000913328	0.0180104	-1.79972	51	NECTIN2,APCS,IFITM2,GSN,IFITM3,CAV1,FURIN,TRIM11,TRIM62,TRIM8,LY6E,IFITM1,LGALS1,CD74,TRIM10,TMPRSS2,CXCL8,TMPRSS4,TRIM38,TRIM22,LGALS9	GO
GOCC_RIBOSOMAL_SUBUNIT	0.000912964	0.0180104	-1.57909	181	MPV17L2,RPS28,RPL36,MRPL4,MRPS12,MRPS34,RPLP2,MRPL54,RPS19,MRPS6,RPLP1,MRPS2,RPL12,RPL28,RPL13,GADD45GIP1,MRPL52,MRPL12,RPL18A,RPS16,AURKAIP1,MRPL57,RPS26,MRPL34,MRPL43,MRPS18A,RPS15,MRPL53,MRPL55,RPL14,MRPL38,RPL18,RPS2,RPS20,RPL37,RPS11,MRPL41,RPL32,RPL19,RPL10,MRPS26,RPL23,RPS9,UBA52,MRPL11,MRPS16,RPL13A,RPSA,MRPL10,RPL3,RPS21,RPS27A,FAU,MRPL14,RPL8,MRPS5,RPL29,RPL17,RPS10,RPL34,RPL10A,RPS27,R…	GO
GOBP_CELLULAR_RESPONSE_TO_EXTERNAL_STIMULUS	0.000930204	0.0182758	-1.73812	73	LTBR,AQP1,CNN2,IRF1,CASP1,TNFRSF1A,MAPK3,PTGS2,SLC38A2,CASP5,BAD,TLR4,HABP4,SOX9,TNFRSF10B,NFKB1,WNT11,TGFB1,TLR7,BAG3,ITGB3,EGFR,SLC9A1	GO
GOBP_GAMMA_DELTA_T_CELL_ACTIVATION	0.000936298	0.0183281	-1.87915	23	MICA,SOX13,EGR3,JAG2,NCKAP1L,MICB,NOD2,ALKBH5,SYK,JAML	GO
GOBP_ANTIMICROBIAL_HUMORAL_IMMUNE_RESPONSE_MEDIATED_BY_ANTIMICROBIAL_PEPTIDE	0.000970506	0.0185441	-1.72506	76	CXCL1,CXCL6,LGALS4,CX3CL1,CXCL2,CXCL3,CXCL5,CCL2,NOD2,RPS19,MMP7,CCL22,FAM3A,REG3A,CXCL8,CXCL10,GAPDH,ANG,PGLYRP4,CXCL14,LTF,CCL20,PGC,KLK3,SEMG1,RNASE6	GO
GOBP_APOPTOTIC_MITOCHONDRIAL_CHANGES	0.000959395	0.0185441	-1.68987	102	IER3,PYCARD,BOK,SLC25A6,CHCHD10,PLAUR,GPER1,ZNF205,TIMM50,BBC3,HRK,LMNA,NOL3,NAIF1,BAD,PPIF,SFN,PINK1,PRELID1,AIFM2,HSPA1A,TP53,BCL2L1,GPX1,BMF,GSK3A,RTL10,NPTX1	GO
GOBP_CELL_ACTIVATION_INVOLVED_IN_IMMUNE_RESPONSE	0.000955647	0.0185441	-1.50772	266	ZC3H12A,BCL3,PYCARD,ICAM1,RELB,TREX1,LYN,TICAM1,NFKBIZ,NR4A3,RARA,TNF,SHB,NCKAP1L,NOTCH2,ITGAM,GBF1,HLA-F,IL23A,ANXA3,VAMP2,JUNB,BCL6,F2RL1,TCIM,TLR4,ZBTB7B,PTAFR,HLA-DMB,LGALS1,CD74,GRN,SUCNR1,MAD2L2,EIF2AK4,APBB1IP,SH2D1B,S100A13,STX4,SOCS3,CDH17,TGFB1,TP53,STAT3,JAK3,CHGA,RIPK2,SYK,HLA-DRA,ITM2A,STAT6,CLNK,LAT,IL18,CD81,FES,STXBP2,LGALS9,CLCF1,CD244,LRP1,PGLYRP2,CCR6,ITFG2,PARP3,ATAD5,ASCL2,CD…	GO
GOBP_CELL_FATE_COMMITMENT	0.000969284	0.0185441	-1.51282	267	TGFB1I1,KLF4,IHH,PITX1,SOX13,TEAD3,NOTCH3,NKX6-3,RARA,MITF,HES1,FOXI3,WNT10B,TRIM15,ETS2,JAG2,WNT9A,FGF13,SIX1,NOTCH2,MBD3,MESP1,IL23A,WNT10A,LATS2,PDPN,FZD7,FKBP8,ASCL1,WNT6,SOX9,LBX1,NKX6-2,SPRY2,NOTCH4,BMP2,SOX2,EPOP,FGFR2,FEV,SOCS3,NOTCH1,HES5,MTA1,TBX20,WNT11,TP53,STAT3,TEAD4,GATA5,JAG1,ARHGEF2,RBPJ,SMO,TBX19,PML,FOXA2,STAT6,CYP26B1,GSX1,BHLHA15,NKX2-1,NFIB,RUNX2,HNF1B,TCF7L2,ATOH1,ONECUT1,S…	GO
GOBP_INTERLEUKIN_1_PRODUCTION	0.000980786	0.0185441	-1.69209	97	ZC3H12A,HSPB1,PYCARD,CARD16,TNFAIP3,CASP1,EGR1,SPHK1,TNF,CX3CL1,CLEC7A,GHSR,SAA1,F2RL1,TLR4,RELA,CPTP,NOD2,S100A13,INAVA,GSTP1,ORM2,P2RX7,HK1,STAT3,ELF4,RIPK2,PML,GSDMD,GHRL,TLR6,NOD1,LGALS9,SMAD3	GO
GOBP_LUNG_MORPHOGENESIS	0.000973358	0.0185441	-1.78928	52	LIF,YAP1,LAMA1,MAPK3,TNF,MAP2K2,SOX9,SPRY2,CELSR1,FGFR2,CTSH,SRF,RSPO2,GRHL2,ESRP2,NKX2-1,NFIB,STK40,SHH,HHIP,RPL13A,SPRY1,DAG1,NODAL,TGFBR2,COL6A1,NOG	GO
GOBP_POSITIVE_REGULATION_OF_ACUTE_INFLAMMATORY_RESPONSE	0.000959312	0.0185441	-1.87391	26	C2CD4B,C2CD4A,ZP3,TNF,PTGS2,OSMR,FFAR2	GO
GOBP_REGULATION_OF_ALPHA_BETA_T_CELL_DIFFERENTIATION	0.000962435	0.0185441	-1.73412	72	ZC3H12A,IHH,NFKBIZ,RARA,PNP,SHB,ITPKB,SLC4A2,NCKAP1L,IL23A,AP3D1,JUNB,BCL6,ZBTB7B,RUNX1,JAK3,RIPK2,SYK,HLA-DRA,KLHL25,IL18,SHH,LGALS9,IL2RG,ASCL2,IL12B,RUNX3	GO
GOBP_REGULATION_OF_DNA_BINDING	0.000977711	0.0185441	-1.7326	72	BCL3,PLAUR,FOXC1,HES1,ACD,CSNK2B,MDFI,SUMO4,SP100,HABP4,MAD2L2,H1-0,EDF1,TWIST1,TFAP4,SMO,SUMO3,NGF,JUN,ILRUN,DAZAP2,EGF,HMGA2,CPNE1,SIRT2,MMP9,NIBAN2,ZBTB7A,ZC4H2	GO
GOMF_RNA_POLYMERASE_II_SPECIFIC_DNA_BINDING_TRANSCRIPTION_FACTOR_BINDING	0.00098203	0.0185441	-1.47236	330	NR1H2,HSPB1,NR4A1,TGFB1I1,FOS,E4F1,KLF4,HMGA1,OASL,PKN1,PITX1,NFKBIA,NR4A3,WBP2,NR4A2,FOXC1,TEAD3,BHLHE41,HES6,HES1,BBS5,ETS2,HSF1,BHLHE40,NOTCH2,HDAC5,CSNK2B,ESRRB,DDIT3,NR0B2,ACTB,SMARCA4,BRMS1,TRIB1,RELA,MEF2D,JUP,MED16,MAD2L2,IFI27,KEAP1,TP73,DUSP26,MTA1,FOXH1,TBX20,ELK1,ATF4,TP53,STAT3,EGR2,SRF,BMAL1,TADA3,NCOA6,HDAC3,RBPJ,REST,RERG,TAF6,PRKCB,ADD1,HDAC4,NKX2-1,JUN,AKAP8,TCF7L2,FBP1,CTBP1,DD…	GO
GOBP_COLUMNAR_CUBOIDAL_EPITHELIAL_CELL_DIFFERENTIATION	0.00101633	0.0189905	-1.6509	120	SLC9A4,KLF4,KLF5,YAP1,CDX2,NKX6-3,RARA,HES1,CAV1,GJA1,IL31RA,NR5A2,BAD,ASCL1,SOX9,NKX6-2,BMP2,FGFR2,AGR2,NOTCH1,WNT11,TGFB1,VAX1,GATA5,JAG1,BMAL1,TUBB,SERPINE1,GSK3A,SMO,CEBPB,MSX1,BMP5,BHLHA15,CBFA2T2,NFIB,GDF11,ONECUT1	GO
GOBP_POSITIVE_REGULATION_OF_HEMOPOIESIS	0.00101025	0.0189905	-1.57335	180	TNFSF9,LIF,FOS,IHH,NFKBIZ,SOX13,RARA,IL15RA,WNT10B,PNP,TNF,EGR3,SHB,ITPKB,HSF1,NCKAP1L,NOTCH2,SART1,IL23A,AXL,ACTB,SMARCA4,AP3D1,TRIB1,BCL6,ZFP36L1,BAD,ZBTB7B,RUNX1,LGALS1,CD74,MMP14,TGFB1,DUSP10,RIPK2,SYK,ROR2,HLA-DRA,KLHL25,IL18,NEDD9,FES,SHH,LGALS9	GO
GOBP_PRODUCTION_OF_MOLECULAR_MEDIATOR_OF_IMMUNE_RESPONSE	0.00101604	0.0189905	-1.54234	209	PKP3,PYCARD,TREX1,LGALS4,TICAM1,PKN1,NFKBIZ,MAPKAPK2,NR4A3,LITAF,TNF,TRAF2,CLEC7A,GPI,HLA-F,AXL,BCL6,F2RL1,TNFRSF4,SLC7A5,TLR4,FFAR2,TRPM4,CD74,SEMA7A,NOD2,MIF,MAD2L2,HFE,INAVA,STX4,P2RX7,MMP7,TGFB1,HK1,JAK3,ARG1,TWIST1,B2M,IRAK3,HLA-A,TLR7,RIPK2,SYK,RAET1G,POLL,STAT6,IRF5,CLNK,IL18,CD81,NOD1,CTNNBL1,PGC,KLK3,CLCF1,PHB2,CD244,CCR6,SPON2	GO
GOBP_CANONICAL_WNT_SIGNALING_PATHWAY	0.00103207	0.0191507	-1.49187	302	TPBGL,SFRP5,KLF4,HECW1,LZTS2,ADGRA2,LGR6,FERMT1,YAP1,NR4A2,EGR1,SOX13,APOE,WNT10B,SCEL,IGFBP4,FZD10,WNT9A,CAV1,TLE3,FRZB,MESP1,CHD8,DDIT3,FZD8,TLE5,WNT10A,LYPD6,EMD,NKD2,LATS2,IGFBP1,FZD7,WNT6,SOX9,SDC1,FRAT2,JUP,TRPM4,MAD2L2,BMP2,NFKB1,NRARP,DVL1,TCF7L1,SOX2,IGFBP6,TLE6,FGFR2,NOTCH1,DAB2,WNT11,TGFB1,TMEM88B,DAB2IP,BMAL1,DVL3,CTDNEP1,RSPO2,SFRP4,RBPJ,ADNP,GSK3A,BAMBI,CSNK1G2,WWTR1,NID1,EGFR,STK11…	GO
GOBP_ENDOPLASMIC_RETICULUM_TO_GOLGI_VESICLE_MEDIATED_TRANSPORT	0.0010286	0.0191507	1.62477	137	GOPC,SPAST,SEC24D,TRAPPC2,STX17,SURF4,RNF139,TRAPPC11,BET1,PGAP1,USO1,SEC22B,TRAPPC13,MPPE1,SCFD1,YIPF5,MIA2,SAR1A,ATL2,RINT1,ATL3,VAPA,YIPF7,TRAPPC8,SEC23A,LMAN1,GOSR1,TMED5,YIPF4,TMED7,ERGIC2,ZW10,COPB1,VAMP7,PPP6C,COPB2,TRAPPC6B,RAB29,SEC23B,LMAN2L,GOLT1B,RAB2A,BCAP29,MIA3,COG3,COPG2,RAB1A	GO
GOBP_DIGESTIVE_SYSTEM_DEVELOPMENT	0.00104577	0.0192048	-1.63524	135	EPHB3,SFRP5,OVOL2,RARRES2,KLF5,IHH,DNAAF1,YAP1,CDX2,HES1,TNF,SLC4A2,CHD8,PDGFC,CYP1A1,ASCL1,SOX9,FGFR2,AGR2,NOTCH1,WNT11,TGFB1,GATA5,CXCL8,IFT172,FOXE1,CLDN18,FOXF2,PKDCC,WDR19,SMO,FOXL1,EGFR,CBFA2T2,HNF1B,SALL1,SHH,SMAD3,ALDH1A2,INSR,PKD1,GATA4,NPHP3,SOX10,OXTR,STRA6,GATA6	GO
GOBP_POSITIVE_REGULATION_OF_LEUKOCYTE_APOPTOTIC_PROCESS	0.00104046	0.0192048	-1.86766	27	LYN,ZC3H8,PRELID1,P2RX7,TP53,LGALS9,BAX,PIK3CB,ADAM8,PIK3CD,CD274,CDKN2A,ANXA1,PDCD1,IDO1	GO
GOCC_TRANSFERASE_COMPLEX_TRANSFERRING_PHOSPHORUS_CONTAINING_GROUPS	0.00104312	0.0192048	1.44943	285	TERT,ACVR1C,POLR2M,PRKAB2,TBPL1,GTF2H3,PHKB,POLR3G,WDR41,POLR1B,POLR1F,PIK3C3,CTR9,PHKA1,PRIM1,PRKAG2,CDK6,POLA1,CCNT2,GTF2E1,GTF2H2,GTF2H2C,IKBKE,POLR3D,PIK3C2A,POLR1C,ACVR1B,CCNB3,IKBKB,DNA2,POLR2B,CSNK2A1,IFIT5,AKAP14,TENT2,MNAT1,PIK3R3,POLR2K,UVRAG,STRADB,TAF9B,LEO1,PIK3CA,ENY2,CCNP,TAF7,PRKAR1A,BCCIP,POLR3B,PRKAR2B,PRKCI,PRIMPOL,CCNT1,C9orf72,TANK,XRCC5,PRKAR2A,PRKAA2,RB1CC1,CRCP,POLR2D,GTF2…	GO
GOBP_REGULATION_OF_SMALL_MOLECULE_METABOLIC_PROCESS	0.00108105	0.0197769	-1.48621	308	IER3,NR1H2,SLC45A3,NR1D1,TREX1,PRKG1,TSPO,MFSD2A,GUCA1A,EGR1,MLST8,APOE,TAFAZZIN,GPER1,JMJD8,TNF,IGFBP4,SREBF1,CAV1,C1QTNF1,PTGS2,GDF15,ABCA2,PGP,ADM,GHSR,ZNF692,APOC1,BAD,PTAFR,ARL2,SOX9,CD74,TYSND1,SLC4A4,PINK1,C1QTNF3,BMP2,NFKB1,IRS2,BCKDK,CD320,SLC2A6,SIRT6,P2RX7,DAB2,P2RY6,IRS1,ALDOB,TFF3,DNAJC30,TP53,STAT3,TWIST1,PPP1R3E,AQP8,PFKFB1,PPARD,GSK3A,EIF6,REST,PHKG2,BMP5,FOXA2,NUPR1,MST1,STK11,KL…	GO
GOCC_CONTRACTILE_MUSCLE_FIBER	0.00108432	0.0197769	-1.52458	232	KLHL41,HSPB1,PDLIM3,MYH3,NEXN,MYL9,TNNT1,TNNC1,LRRC39,FHL3,FLNB,ANK2,CSRP1,MYL3,RYR1,ACTA1,PDLIM4,MYBPHL,SDC4,GJA1,FLNA,OBSCN,IGFN1,TNNI1,MYL6B,ALDOA,HABP4,MYL11,JUP,NPNT,SQSTM1,HRC,BIN1,TPM4,OBSL1,STUB1,PARVB,FHL2,SYNPO,KRT8,MYL4,FLNC,BAG3,PDLIM1,NEB,TTN,PDLIM7,ASB2,ARHGEF25,STK11,SCO2,SYNM,AHNAK2,SPTBN1,RTN2,NRAP,ACTL8,JPH2,MYL7,ACTG1,MYOZ3,ACTA2,MYOD1,PARVA	GO
GOBP_NEGATIVE_REGULATION_OF_NOTCH_SIGNALING_PATHWAY	0.00110043	0.0199921	-1.835	37	NFKBIA,BCL6,TCIM,NEURL1,NRARP,ARRB1,MMP14,DLK2,CBFA2T2,SLC35C1,CHAC1,NIBAN2,ZBTB7A,WWP2,DLX1,TSPAN15,BMP7,RITA1	GO
GOMF_CARBOXYPEPTIDASE_ACTIVITY	0.0011036	0.0199921	1.87701	45	AGBL4,NAALAD2,NAALADL1,MINDY2,CPD,MATCAP2,AGTPBP1,LAP3,VASH2,CPE,VASH1,CPXM1,PM20D2,CPO,CPN1,BLMH	GO
GOBP_NEGATIVE_REGULATION_OF_VIRAL_ENTRY_INTO_HOST_CELL	0.00114731	0.0207136	-1.86745	20	APCS,IFITM2,GSN,IFITM3,TRIM11,TRIM8,LY6E,IFITM1,TRIM10	GO
GOBP_REGULATION_OF_BONE_RESORPTION	0.00115601	0.0208005	-1.81453	41	CALCA,SPP1,TNFAIP3,SLC4A2,LTBP3,S1PR1,GPR137,P2RX7,CLDN18,UBASH3B,CSK,SYK,ITGB3,EGFR,IL20RA,CARTPT,INPP5D,PPARGC1B,ADAM8,PLEKHM1	GO
GOBP_CELL_CELL_JUNCTION_ORGANIZATION	0.00117977	0.0211242	-1.53443	208	PKP3,GJB2,TJP3,IRX3,TNF,OCEL1,ESAM,ANK2,CAV1,RHOC,CLDN3,WHRN,GJA1,FLNA,CLDN5,ACTB,LSR,PECAM1,CNTNAP1,F2RL1,EFNB2,CLDN9,HDAC7,CLDN6,ARL2,JUP,APLNR,CLDN15,MYADM,PARD6A,INAVA,MYO1C,CDHR3,EPHA2,PKHD1,WNT11,CDH17,TRPV4,TGFB1,TBCD,CLDN23,SRF,CLDN18,CSK,GRHL2,CLDN1,GJD3,GJC1,SVEP1,CCM2,BHLHA15,ADD1,CDH26,PRTN3,CLDN11,DSG1,SMAD3,ACTG1,CLDN4,RAMP2,ACE2,GJA4,MICALL2,ACVRL1,PKP4,POF1B,FSCN1,NLGN2,F2R,CAMSAP…	GO
GOBP_T_CELL_DIFFERENTIATION	0.00118191	0.0211242	-1.49235	285	TNFSF9,ZC3H12A,BCL3,RELB,FOSL2,IHH,NFKBIZ,IRF1,EGR1,SOX13,RARA,ZC3H8,WNT10B,PNP,EGR3,FANCD2,SHB,ITPKB,SLC4A2,JAG2,NCKAP1L,SART1,PRR7,IL23A,FZD8,ACTB,SMARCA4,AP3D1,ARMC5,JUNB,FOXJ1,BCL6,ZFP36L1,BAD,ZBTB7B,FZD7,LAG3,RUNX1,CD74,NRARP,ZFP36L2,PRELID1,PREX1,SOCS3,PATZ1,TCIRG1,DTX1,TGFB1,TP53,STAT3,JAK3,KDELR1,SRF,B2M,DUSP10,RIPK2,SYK,HLA-DRA,STAT6,STK11,CYP26B1,KLHL25	GO
GOBP_NEGATIVE_REGULATION_OF_TUMOR_NECROSIS_FACTOR_SUPERFAMILY_CYTOKINE_PRODUCTION	0.00120652	0.0214921	-1.75914	54	ZC3H12A,BCL3,TSPO,TNFAIP3,RARA,CX3CL1,POMC,GHSR,AXL,TLR4,NOD2,GSTP1,NFKBIL1,TWIST1,IRAK3,ELF4,LTF,AKAP8,ILRUN,GHRL,LGALS9	GO
GOBP_ENDOCRINE_PROCESS	0.00122124	0.0216103	-1.70123	84	CGA,AQP1,SPP1,RAB11FIP5,TSPO,C1QTNF1,POMC,GJA1,F2RL1,NOX1,SUCNR1,C1QTNF3,UCN,TACR1,DAB2,CYP19A1,RAB11FIP1,RASL10B,AGTR2,RAB11FIP3,CMA1,GHRL,WNK4,AGTR1,NOS3,ACE2,NIBAN2,CRHR1,TRPV6,OXTR,F2R,ECE1,INHA,EDN2,KCNQ1,INHBA,NDST2,BMP6,GALR1,ACE,EDN1,CRY2,PCSK5	GO
GOBP_NEGATIVE_REGULATION_OF_CATALYTIC_ACTIVITY	0.00121853	0.0216103	-1.43429	397	HSPB1,PYCARD,APCS,ZFP36,LYN,KLF4,CD44,AQP1,CARD16,TIMP1,PLAUR,SERPINA3,CBLC,APOE,CAMK2N2,TNF,BCL2L12,SERPINA11,THBS1,CAV1,NCKAP1L,SERPINA1,NOL3,GPRC5A,DTNBP1,CDKN2D,DUSP1,HRAS,CST3,DBNDD2,TRIB1,LAMP3,LATS2,APOC1,CST2,ZGPAT,PRKCD,ARL2,PNKP,SERPINA4,SPRY2,CHMP6,SERPINA5,SFN,PLK1,MAD2L2,BMP2,NFKB1,IRS2,GPSM1,MT3,BIN1,PPP1R1B,GSTP1,NOTCH1,INPP5K,PHPT1,TP53,DAB2IP,GPX1,GMIP,AKT1S1,IRAK3,ECM1,TFAP4,DUS…	GO
GOBP_POSITIVE_REGULATION_OF_ALPHA_BETA_T_CELL_ACTIVATION	0.00124195	0.0219042	-1.72024	69	RASAL3,IHH,NFKBIZ,RARA,PNP,SHB,ITPKB,NCKAP1L,IL23A,AP3D1,ZBTB7B,RUNX1,HLA-A,RIPK2,SYK,HLA-DRA,KLHL25,IL18,CD81,SHH,LGALS9,IL2RG,EBI3,CD160,IL12B,RUNX3	GO
GOBP_GLAND_DEVELOPMENT	0.00125387	0.0220418	-1.41942	425	EPHB3,CGA,CRIP1,PRLR,IHH,DNAAF1,TSPO,PITX1,TNFAIP3,FOXC1,LAMA1,RARA,HES1,MAPK3,FOXI3,CCND1,TNF,LAMA5,CAV1,SIX1,NOTCH2,ELF3,FRZB,MESP1,MAP2K2,GJA1,CYP1A1,LSR,WNT10A,ARMC5,UCP2,SLC7A5,MAD1L1,ZBTB7B,ASCL1,TGFA,SOX9,RELA,GUCD1,NOTCH4,NEURL1,BMP2,NFKB1,IRS2,SOX2,COX2,FGFR2,FA2H,CCNB2,EPHA2,NOTCH1,PCK2,FOXH1,WNT11,ELK1,TGFB1,CYP19A1,SRF,GPX1,GHRH,FOXE1,EZR,RBPJ,CSNK2A2,SMO,TBX19,CEBPB,MSX1,PML,EGFR,CLD…	GO
GOCC_ADHERENS_JUNCTION	0.00126513	0.0221667	-1.55028	188	PKP3,CDC42EP1,NECTIN2,PDLIM3,LYN,NEXN,SH3BP1,WTIP,ADAM15,LLGL2,CYTH1,ESAM,KRT18,CCDC85B,ZYX,PDLIM4,SPTBN4,BAIAP2L1,SHROOM4,ANXA2,ACTB,SHROOM1,EFNB2,AJUBA,ARVCF,TNKS1BP1,JCAD,AJAP1,JUP,S100A11,RND1,CDHR3,NOTCH1,CDH17,TRPV4,LIN7B,TBCD,CCDC85C,JAG1,MYH9,EZR,CDC42EP4,PDLIM1,FLOT1,PDLIM7,FLOT2,ADD1,CDH26,SCRIB,LAMA3,NECTIN4,SYNM	GO
GOBP_REGULATION_OF_GENERATION_OF_PRECURSOR_METABOLITES_AND_ENERGY	0.00127859	0.0223293	-1.61948	132	IER3,TREX1,MLST8,PHLDA2,JMJD8,TNF,POMC,NOP53,PPP1R3C,ARL2,SLC25A23,PPIF,SHMT2,SLC4A4,PINK1,IRS2,PRELID1,SLC2A6,SIRT6,INPP5K,P2RX7,IRS1,ALDOB,TRPV4,TP53,STAT3,PPP1R3E,RBPJ,PFKFB1,GSK3A,EIF6,PHKG2,RUBCNL,NUPR1,CXXC5,PASK,HDAC4,DDIT4,VCP,FBP1	GO
GOBP_POSITIVE_REGULATION_OF_PEPTIDASE_ACTIVITY	0.0012856	0.0223787	-1.58678	152	MYC,PYCARD,CTSD,BOK,LYN,TNFSF15,UACA,GRIN2B,EFNA1,CASP1,CASP10,EFNA3,GSN,GPER1,PRSS22,TNF,BBC3,CLEC7A,CLDN3,PRR7,BAD,GRN,PINK1,PRELID1,GRIN2A,CTSH,PSENEN,STAT3,BCL2L1,MAPK12,REST,RIPK2,SYK,EGLN3,VCP,CYFIP2,CTSS,NOD1,LGALS9,LCK,SMAD3,SEMG1	GO
GOMF_MOLECULAR_FUNCTION_INHIBITOR_ACTIVITY	0.00129755	0.0225134	-1.4051	467	NEAT1,HSPB1,NEDD4L,LYPD1,CARD16,TIMP1,NFKBIA,GBP2,CST6,SERPINA3,SMAD6,TFPI2,LYNX1,ID1,CAMK2N2,WFDC2,SERPINA11,ITIH3,THBS1,SCN1B,CAV1,SERPINA1,ADRM1,TPRN,ELFN1,CIB1,PPP1R1A,CDKN2D,MDFI,FURIN,STOM,DDIT3,CST3,NR0B2,ANXA2,LY6E,TEN1,ANXA3,COL28A1,ITIH1,ANO9,TRIB1,LYPD6,APOC1,CST2,IL1RN,PPP1R11,CFTR,SERPINA4,SPRY2,SERPINA5,SFN,PPP1R26,GPS2,PPP1R37,UCN,ARRB1,SPINK1,SOCS3,BIN1,PPP1R1B,NOTCH1,SMAD5-AS1,HS…	GO
GOBP_NEGATIVE_REGULATION_OF_SYSTEMIC_ARTERIAL_BLOOD_PRESSURE	0.00130998	0.0226554	-1.86129	21	CALCA,IER3,TNF,KCNK6,NPPB,ADRB1,ADORA1,AGTR2,ADRB2	GO
GOBP_POSITIVE_REGULATION_OF_PRODUCTION_OF_MOLECULAR_MEDIATOR_OF_IMMUNE_RESPONSE	0.00131526	0.0226733	-1.62327	126	PYCARD,TICAM1,MAPKAPK2,NR4A3,TRAF2,CLEC7A,GPI,HLA-F,F2RL1,TNFRSF4,SLC7A5,TLR4,FFAR2,CD74,SEMA7A,NOD2,MIF,MAD2L2,INAVA,STX4,P2RX7,TGFB1,HK1,B2M,HLA-A,TLR7,RIPK2,SYK,RAET1G,STAT6,IRF5,CLNK,IL18,CD81,NOD1,PGC,KLK3,CLCF1,PHB2,CD244,SPON2	GO
GOBP_ENDOTHELIAL_CELL_PROLIFERATION	0.0013271	0.022804	-1.58875	153	HMOX1,NR4A1,VEGFB,PRKD2,ZNF580,APOE,FLT1,TNF,EGR3,FGFBP1,THBS1,CAV1,GHSR,NRP2,PGF,CAV2,ATOH8,JCAD,CCL2,APLNR,NRARP,SIRT6,EPHA2,TIE1,MMP14,STAT3,POLD4,HTR2B,ECM1,ANG,FUT2,PDGFB,ITGB3,LRG1,EMC10,FGF16,ITGA4,FLT4,HSPG2,GHRL,ERN1,EGF,ALDH1A2,AGTR1,LOXL2,PRL,PIK3CB,IL12B,ACVRL1	GO
GOBP_ACUTE_INFLAMMATORY_RESPONSE	0.0013425	0.0229233	-1.67249	94	C2CD4B,APCS,C2CD4A,SIGIRR,FN1,ZP3,SERPINA3,TNF,CD163,SERPINA1,PTGS2,TFR2,SAA1,PTGES,IL31RA,OSMR,FFAR2,GSTP1,ORM2,REG3A,F12,ADORA1,CEBPB,SAA2,NUPR1	GO
GOBP_ESTABLISHMENT_OF_MITOCHONDRION_LOCALIZATION	0.00134263	0.0229233	1.92478	33	AGBL4,SPAST,HAP1,EPCIP,OPA1,RHOT1,ARMCX3,AGTPBP1,KIF5B	GO
GOBP_POSITIVE_REGULATION_OF_FIBROBLAST_PROLIFERATION	0.00135425	0.023048	-1.76324	51	LIF,MYC,FOSL2,AQP1,S100A6,FN1,SPHK1,PDGFC,HRAS,CD74,MIF,SIRT6,TGFB1,PDGFB,ITGB3,PML,EGFR	GO
GOBP_PERIPHERAL_NERVOUS_SYSTEM_DEVELOPMENT	0.00137201	0.0232763	-1.69338	84	LAMB2,ARTN,MAPK3,EGR3,NAB2,HRAS,MAP2K2,CNTNAP1,ASCL1,RELA,GDNF,RUNX1,ADGRG6,FA2H,NCMAP,EGR2,ADGRB2,CLDN1,HOXD9,SLC5A3,TBCE,ERBB2,GPC1,LGI4,ITGB4,SIRT2,SOX10,RUNX3,NEFH,SH3TC2,NDRG1,POU4F1,DAG1,ERBB3,COL6A1	GO
GOBP_POSITIVE_REGULATION_OF_CELL_CELL_ADHESION	0.00139857	0.0236394	-1.48073	293	TNFSF9,PYCARD,RASAL3,LYN,CD44,IHH,NFKBIZ,PLAUR,TNFRSF13C,ZP3,NR4A3,SOX13,RARA,ICOSLG,HES1,WNT10B,PNP,TNF,EGR3,SHB,ITPKB,CX3CL1,CAV1,NCKAP1L,SART1,IL23A,ACTB,SMARCA4,AP3D1,BCL6,EFNB2,CHST4,PDPN,BAD,ZBTB7B,PTAFR,HLA-DMB,VTCN1,RELA,RUNX1,LGALS1,CD74,CCL2,NOD2,SOX2,DHPS,TGFB1,IRAK1,HHLA2,B2M,HLA-A,DUSP10,HLA-DPB1,CSK,FLOT1,RIPK2,SYK,HLA-DRA,FOXA2,FLOT2,KLHL25,FUT3,CCDC88B,EMILIN1,ITGA4,CEACAM6,IL1A,I…	GO
GOBP_POSITIVE_REGULATION_OF_EPITHELIAL_CELL_DIFFERENTIATION	0.00140226	0.0236394	-1.73401	59	LIF,ETV4,OVOL2,FOXC1,WNT10B,PLAAT4,MESP1,FOXJ1,ATOH8,BAD,SOX9,GDNF,SFN,BMP2,BTG1,TP73,NOTCH1,NUMA1,SFRP4,SERPINE1	GO
GOBP_MATERNAL_PLACENTA_DEVELOPMENT	0.00141849	0.0236477	-1.82737	34	LIF,GJB2,SPP1,DAZAP1,PTGS2,GHSR,JUNB,CTSB,BSG,PPARD,LDOC1,GHRL,TPPP3,STC2,PTN,PARP1,NODAL	GO
GOBP_REACTIVE_OXYGEN_SPECIES_METABOLIC_PROCESS	0.00141706	0.0236477	-1.51859	216	ZC3H12A,IER3,DUOX1,TSPO,NCF1,NCF2,SLC1A1,ZNF205,TNF,CCN2,GLS2,THBS1,CLEC7A,ITGAM,GBF1,CYP1A1,CCN1,UCP2,F2RL1,NOX1,TLR4,PRKCD,GRIN1,PINK1,CYGB,MT3,DUOX2,INAVA,TUSC2,PREX1,GSTP1,P2RX7,TGFB1,TP53,SOD3,GPX3,FBLN5,NCF4,HBA1,GPX1,PXDNL,NOXO1,CYBA,NOXA1,EIF6,PDGFB,SYK,EGFR,MPV17,FOXM1,PLIN5,BST1,DDIT4,SLC5A3,NAGLU,SH3PXD2A,TLR6,PRDX1,DUOXA2,AGTR1,PARL,NOS3,SIRT2,ACE2,SH3PXD2B,HBG2,PLCG2,RIPK3,ABCD1,ROMO…	GO
GOBP_REGULATION_OF_MITOCHONDRION_ORGANIZATION	0.00141844	0.0236477	-1.59371	147	IER3,PYCARD,BOK,SLC25A6,TSPO,CHCHD10,INF2,PLAUR,MIEF2,GPER1,ZNF205,BBC3,SREBF1,HRK,LMNA,NOL3,BAD,FKBP8,PPIF,NOD2,PINK1,PRELID1,SQSTM1,CTTN,ENDOG,HSPA1A,STUB1,TP53,BCL2L1,GPX1,BMF,CSNK2A2,GSK3A	GO
GOBP_REGULATION_OF_MUSCLE_CONTRACTION	0.00142045	0.0236477	-1.58864	157	RNF207,CALCA,ZC3H12A,NR4A1,PRKG1,RANGRF,MYL9,TNNT1,TNNC1,CNN1,SPHK1,GPER1,ANK2,MYL3,FGF13,CAV1,PTGS2,GHSR,TNNI1,PTAFR,JUP,TRPM4,NPNT,UCN,CTTN,ATP1B1,HRC,BIN1,TACR1,TRPV4,SRF,ADRA2B,CHGA,RGS2,ADORA1,GRK2,ATP1A1,ADRA2C,SLC9A1,ADRB2,PLN,C12orf57,GHRL,SLC8A3,SCN4A,TBXA2R,AKAP9,ORMDL3,ACE2,CASQ1,GATA4,ARHGAP42,OXTR,DAPK3,NMUR2	GO
GOBP_MYOBLAST_DIFFERENTIATION	0.0014284	0.0237062	-1.6548	104	RANBP3L,KLHL41,RIPOR2,PITX1,WNT10B,TNF,DDIT3,ACTB,SMARCA4,ZFP36L1,SOX9,SDC1,LGALS1,BTG1,NOTCH1,TGFB1,MAPK12,JAG1,SRF,GPX1,CXCL10,RBPJ,PPARD,REST,FLOT2,IL18,TCF7L2,SHH,MYOD1,EPAS1,BOC,PLG,SMYD1,SMARCB1,ID3,EID2B,SMARCD3,DTYMK,RBM24,IGFBP3	GO
GOBP_REGULATION_OF_MUSCLE_SYSTEM_PROCESS	0.0014415	0.0238495	-1.51568	219	RNF207,CALCA,ZC3H12A,NR4A1,PRKG1,RANGRF,NR4A3,MYL9,TNFRSF1A,TNNT1,TNNC1,CNN1,SPHK1,GPER1,ANK2,MYL3,FGF13,LMNA,CAV1,PTGS2,NOL3,GTF2IRD1,GHSR,TNNI1,PTAFR,JUP,TRPM4,NPNT,UCN,CTTN,ATP1B1,HRC,BIN1,NOTCH1,TACR1,TRPV4,GATA5,SRF,ADRA2B,CHGA,RGS2,GSK3A,ADORA1,GRK2,ATP1A1,ADRA2C,TRPC3,SLC9A1,HDAC4,ADRB2,PLN,C12orf57,CAMK2B,GHRL,SLC8A3,SMAD3,SCN4A,CTDP1,TBXA2R,AKAP9,ORMDL3,NOS3,ACE2,CASQ1,GATA4,ARHGAP42,OXT…	GO
GOBP_POSITIVE_REGULATION_OF_FAT_CELL_DIFFERENTIATION	0.00145255	0.023958	-1.71941	64	ZC3H12A,ZFP36,RARRES2,KLF5,METRNL,SOX13,SIX1,PTGS2,FRZB,HTR2C,TFE3,ZFP36L1,ZBTB7B,TRPM4,BMP2,ZNF385A,SIRT6,PIM1,PPARD,CEBPB	GO
GOBP_HOMOPHILIC_CELL_ADHESION_VIA_PLASMA_MEMBRANE_ADHESION_MOLECULES	0.00146209	0.0240413	1.54272	163	PCDHB5,PCDHB16,PCDHB18P,PCDHB8,PCDHA8,PCDHGB4,CDH12,PCDHA7,CDH23,PCDHGA11,PCDH15,PCDHGB2,PCDH17,PCDHA4,TRO,HMCN1,CDH8,ITGB1,PCDHA10,CDH2,PCDHB12,TENM3,CDH10,PCDHB14,PCDHA12,PCDH7,FAT3,PCDH10,PCDHB2,CDHR2,PTPRT,PCDH9,PCDHGA10,PCDHGA3,KIRREL3,ROBO2,PCDHAC2,AMIGO2,PCDHGB5,CADM2,PCDHB9,PCDHGC5,PCDH12,NECTIN3,CNTN4,PTPRG,ROBO1	GO
GOBP_METANEPHROS_DEVELOPMENT	0.00147437	0.0241688	-1.67598	86	LIF,MYC,LAMB2,AQP2,AQP1,YAP1,EGR1,HES1,IRX3,SIX1,OSR1,FOXJ1,IRX2,SOX9,GDNF,CITED1,CTSH,HES5,AKR1B1,WWTR1,SMO,PDGFB,AGTR2,POU3F3,HNF1B,SALL1,GDF11,SHH,PDGFA,PKD1	GO
GOBP_SMOOTH_MUSCLE_CELL_DIFFERENTIATION	0.0014989	0.0244958	-1.71653	64	NFATC2,HES1,GPER1,SIX1,NOTCH2,MESP1,ADM,DNMT1,SOX9,EFEMP2,MECP2,NPNT,NOTCH4,APLNR,FGFR2,NOTCH1,TGFB1,SRF,PDGFB,QKI,SHH,MRTFA,OLFM2,RAMP2,GATA6,NFATC3,SMARCD3	GO
GOBP_INNATE_IMMUNE_RESPONSE_ACTIVATING_CELL_SURFACE_RECEPTOR_SIGNALING_PATHWAY	0.00152278	0.0247355	-1.67928	84	NR1D1,LYN,TICAM1,NFKBIA,TNFAIP3,CLEC7A,RAB7B,F2RL1,TLR2,TNIP2,TLR4,RELA,FFAR2,BPIFB1,NOD2,SQSTM1,DAB2IP,IRAK1,CYBA,FLOT1,RIPK2,IRAK2,NINJ1,SYK,PIK3AP1,LTF,NAGLU,TLR6,LGALS9,ECSIT,CD14,ZNRF1,NMI,S100A14,IRF3,PLCG2	GO
GOBP_LEUKOCYTE_APOPTOTIC_PROCESS	0.00152283	0.0247355	-1.6388	110	BCL3,LYN,PKN1,EFNA1,NFKBIZ,PRKD2,ZC3H8,ITPKB,GHSR,AXL,BCL6,IRF7,CD74,NOD2,MIF,IRS2,PRELID1,P2RX7,TP53,BCL2L1,JAK3,EBF4,KDELR1,LGALS9,BIRC7,AURKB,ORMDL3,BAX,PIK3CB,IRF3,RIPK3,ADAM8,PIK3CD,SLC7A11,CASP7,LGALS3,CD274,IL7R,RAG1,CDKN2A,MIR17HG,ANXA1,SELENOS,NOC2L,PDCD1,ARG2,GAS6,CCR7,IDO1,BCL2,BMP4	GO
GOBP_CARDIAC_CHAMBER_MORPHOGENESIS	0.00153625	0.0248287	-1.61595	122	DNAH11,DHRS3,OVOL2,FOXC1,TNNC1,SMAD6,HES1,MYL3,NOTCH2,MESP1,NRP2,CCN1,LRP2,TNNI1,FGFRL1,APLNR,BMP2,ADGRG6,FGFR2,NOTCH1,FOXH1,TBX20,WNT11,TGFB1,TP53,FHL2,JAG1,SRF,RBPJ,GSK3A,SMO,BMP5,GRHL2	GO
GOBP_EMBRYONIC_HEART_TUBE_DEVELOPMENT	0.00153786	0.0248287	-1.6778	84	RNF207,OVOL2,IHH,DNAAF1,YAP1,FOXC1,HES1,BBS5,CIMAP3,NOTCH2,MESP1,GJA1,NOTO,LBX1,APLNR,DVL1,NOTCH1,FOXH1,TBX20,SRF,TEAD2,IFT172,MICAL2,SMO,ASB2,C2CD3,SHH,SMAD3,VANGL2,GATA4,NPHP3,TBX6,SOX18,ECE1,NODAL,IFT122,TGFBR2	GO
GOBP_NEGATIVE_REGULATION_OF_EPITHELIAL_TO_MESENCHYMAL_TRANSITION	0.00155355	0.0249314	-1.80461	37	OVOL2,EFNA1,TRIM62,SPRED3,SPRY2,MAD2L2,DAB2IP,BMP5,FOXA2,SPRED1,NKX2-1,USF3,KAT8,SPRY1,IL17RD,TGFB2,SDHAF2,HPN,NOG,VEGFA,FOXA1,SMAD7	GO
GOMF_SERINE_TYPE_ENDOPEPTIDASE_INHIBITOR_ACTIVITY	0.00155294	0.0249314	-1.6755	84	SERPINA3,TFPI2,WFDC2,SERPINA11,ITIH3,SERPINA1,FURIN,ANXA2,COL28A1,ITIH1,SERPINA4,SERPINA5,SPINK1,SLPI,SPINK13,ITIH6,SERPINE1,ITIH2,CPAMD8,HMSD,A2ML1,PCSK1N,AMBP,SERPINB12,SPINK7,WFDC10A,SERPINH1,A2M,SPINT1,CRIM1,SERPINA2,PI3,SERPINF1,PEBP1	GO
GOBP_REGULATION_OF_LYMPHOCYTE_APOPTOTIC_PROCESS	0.00156411	0.0250258	-1.73388	56	BCL3,LYN,EFNA1,PRKD2,ZC3H8,BCL6,CD74,MIF,IRS2,PRELID1,P2RX7,TP53,JAK3,LGALS9,BIRC7,AURKB,ORMDL3,BAX,RIPK3,ADAM8,LGALS3,CD274,IL7R,RAG1,MIR17HG,NOC2L,PDCD1,ARG2,IDO1,BCL2,BMP4	GO
GOBP_POSITIVE_REGULATION_OF_RESPONSE_TO_BIOTIC_STIMULUS	0.00157219	0.0250799	-1.43485	362	NECTIN2,PYCARD,TXK,NR1D1,TREX1,LYN,TICAM1,OASL,NFKBIZ,MAPKAPK2,TNIP1,NFKBIA,TNFAIP3,GBP2,IRF1,CASP1,LRRC19,TNF,TRIM15,COLEC12,CAV1,CLEC7A,RAB7B,ABHD17A,TRIM11,TRIM62,HLA-F,BIRC3,F2RL1,TLR2,NOP53,TNIP2,MMP12,TLR4,TYRO3,LRRC14,IRF7,RELA,CPTP,FFAR2,LAG3,BPIFB1,GRN,NOD2,RPS19,MIF,GPS2,SH2D1B,SQSTM1,INAVA,HSPA1A,PCBP2,NFKBIL1,DAB2IP,GSDME,ARG1,IRAK1,SLC15A2,IRAK3,TLR7,CYBA,FLOT1,RIPK2,IRAK2,NINJ1,SYK,…	GO
GOBP_MYELOID_LEUKOCYTE_MIGRATION	0.00160078	0.0253845	-1.52022	207	CALCA,CXCL1,RIPOR2,NBL1,RARRES2,LYN,CXCL6,VEGFB,DAPK2,CNN2,FLT1,MAPK3,ARHGEF5,THBS1,CX3CL1,GP2,NCKAP1L,CXCL2,GBF1,CXCL3,DUSP1,CXCL5,IL23A,PGF,SAA1,PECAM1,CD74,CCL2,NOD2,RPS19,MIF,DDT,PREX1,MMP14,CCL22,TRPV4,CYP19A1,BSG,CXCL8,CXCL10,CHGA,SERPINE1,PDGFB,SYK,ROR2,JAML,BST1,PRTN3,EMILIN1,IL1A,CD81	GO
GOBP_NEGATIVE_REGULATION_OF_OSSIFICATION	0.00159783	0.0253845	-1.81796	34	CALCA,SMAD6,KREMEN2,BCOR,SOX9,LTBP3,TRPM4,NOTCH1,TGFB1,ECM1,RBPJ,TPH1,RFLNA,KREMEN1	GO
GOBP_REACTIVE_NITROGEN_SPECIES_METABOLIC_PROCESS	0.0016539	0.026088	-1.68165	77	ZC3H12A,KLF4,TICAM1,TSPO,APOE,TNF,CAV1,CLEC7A,PTGS2,KLF2,CYP1A1,TLR2,MTARC2,TLR4,SPR,CYGB,CYB5R3,THAP4,TLR6,SMAD3,INSR,NOS3,DDAH2,PIK3CB	GO
GOBP_REGULATION_OF_FIBROBLAST_PROLIFERATION	0.00165491	0.026088	-1.66568	86	LIF,MYC,FOSL2,AQP1,LZTS2,S100A6,FN1,SPHK1,CAV1,PDGFC,HRAS,EMD,CD74,MIF,SIRT6,GSTP1,TGFB1,B4GALT7,TP53,DAB2IP,PDGFB,ITGB3,PML,EGFR,NUPR1,IFI30	GO
GOMF_ANTIGEN_BINDING	0.00167659	0.0263521	-1.73122	54	MICA,GP2,MICB,HLA-F,TAPBP,SLC7A5,HLA-DMB,LAG3,TAP1,HFE,TGFB1,B2M,HLA-B,HLA-A,HLA-DPB1,HLA-C,HLA-DRA,ABO,LILRA1,ITGA4,HLA-H,SPON2,TSPAN4,PLG	GO
GOBP_POSITIVE_REGULATION_OF_VASCULAR_PERMEABILITY	0.00168951	0.0264241	-1.85959	17	TJP3,APOE,PTP4A3,UCN,TACR1,TRPV4,TGFB1,OCLN,PDE3A,VEGFA,BMP6	GO
GOCC_BASAL_PART_OF_CELL	0.00169106	0.0264241	-1.46469	301	AQP2,SLC9A4,CD44,AQP1,SLCO2A1,SLC1A5,SLC16A6,SLC16A5,ANK2,SLC4A2,SLC22A3,CA12,ST14,SLC29A4,SLCO4A1,HOMER3,SHROOM4,ANXA2,FXYD5,ABCC3,SPEF1,SLC26A11,PROM2,NKD2,CA9,SLC7A5,PDPN,CDH16,CA4,TGFA,SLC4A5,AJAP1,NOD2,SLC4A4,MUC20,HFE,MYO1C,ATP1B1,STX4,P2RY6,MTTP,RAB17,AQP5,CDH17,LIN7B,BSG,DTNB,BEST1,EZR,ATP1B3,AQP8,ADORA1,FLOT1,SLC41A1,PDGFB,EGFR,KCNE3,FLOT2,ATP1A1,CLDN1,VSIG1,SLC51A,MEGF11,SLC9A1,TACSTD2,…	GO
GOCC_AXONEMAL_A_TUBULE_INNER_SHEATH	0.0017054	0.0265704	-1.83208	23	TEKT5,SPMIP6,SPAG8,PIERCE1,TEKT1,TEKT2,CFAP107,RIBC2,RIBC1,CIMIP2C,CFAP95,MNS1,TEKTIP1,CFAP161	GO
GOMF_ENDOPEPTIDASE_ACTIVITY	0.0017381	0.0270012	-1.4352	357	ADAM28,CAPNS1,PRSS50,CTSD,ATG4D,KLK8,TLL2,ADAM15,HABP2,CASP1,RHBDF1,KEL,NAPSA,CFB,CASP10,CLCA1,PRSS8,PRSS22,PCSK6,CAPN6,ST14,RHBDL2,KLK11,LONP1,FURIN,MASP1,ACR,MMP19,PGA4,PRSS27,CAPN12,CAPN14,PITRM1,RHBDF2,CASP5,MMP12,CTSC,TYSND1,CAPN15,PRSS48,ADGRG6,CTSH,TMPRSS2,CTSB,MMP7,MMP14,CFD,USP20,MIPEP,ADAMTS13,CASP12,ADAMTS4,F12,PSMB10,MEP1A,CLPP,TMPRSS4,CASP4,ADAM32,KLK1,TPSB2,PROC,TMPRSS13,JMJD7,TMPRS…	GO
GOBP_NEPHRON_MORPHOGENESIS	0.0017575	0.0272234	-1.67932	79	LIF,MYC,LZTS2,HES1,IRX3,LAMA5,SIX1,HS3ST3B1,OSR1,IRX2,WNT6,SOX9,GDNF,NPNT,BMP2,CITED1,HES5,WNT11,TGFB1,SMO,AGTR2,TACSTD2,HNF1B,HOXB7,SALL1,SHH,WNK4,HS3ST3A1,PKD1,IRX1,GREB1L,BMP7,FGF2,NOG,GPC3,VEGFA,WNT9B,CTNS	GO
GOBP_KERATINOCYTE_PROLIFERATION	0.00176452	0.0272532	-1.72434	57	ZFP36,OVOL2,KLK8,NFKBIZ,FERMT1,YAP1,NOTCH2,TGM1,EFNB2,ZFP36L1,KLF9,SFN,OVOL1,FGFR2,REG3A,IFT172,PPARD,LRG1	GO
GOBP_PLATELET_ACTIVATION	0.00178528	0.0274943	-1.59688	129	GP1BB,HSPB1,LYN,PRKG1,MYL9,APOE,VWF,CSRP1,C1QTNF1,FLNA,AXL,FUNDC2,ACTB,BLOC1S3,SAA1,ENTPD2,DGKZ,PDPN,TLR4,PRKCD,TYRO3,ADAMTS13,MYH9,SRF,ADRA2B,UBASH3B,PDGFB,SYK,ITGB3,SH2B3,ADRA2C,SVEP1,EMILIN1,FIBP,LCK,ACTG1,VAV2,PDGFA,NOS3,P2RY1,TEC,PIK3CB	GO
GOBP_POSITIVE_REGULATION_OF_ALPHA_BETA_T_CELL_DIFFERENTIATION	0.00181761	0.0278585	-1.72424	54	IHH,NFKBIZ,RARA,PNP,SHB,ITPKB,NCKAP1L,IL23A,AP3D1,ZBTB7B,RUNX1,RIPK2,SYK,HLA-DRA,KLHL25,IL18,SHH,LGALS9,IL2RG,IL12B,RUNX3	GO
GOCC_INTERMEDIATE_FILAMENT_CYTOSKELETON	0.00181935	0.0278585	-1.59312	135	KRT77,MDN1,NCKIPSD,GPER1,KRT16,CARMIL2,LMNA,KRT18,VMAC,GJA1,KRT7,KRT6C,JUP,RAD51,LMNTD2,SLC1A6,MMP14,BBLN,LMNB2,KRT8,VIM,EIF6,CLK3,KRTAP5-10,KRTAP5-5,STN1,SYNM,RTN2,CLDN11,FAM83H,KRTAP19-1,KRT72,KRTAP5-1,EPPK1,PKP1,S100A8,NEFH,KRT19,KRT10,KRT2,KRT5,SYNC,SYCE1L,KRTAP5-11,KRT13,DST,MNS1,ADORA2A,KRT23,IFFO1,NDOR1,KRT33A,KRT6A,PFDN5,KRT86,GFAP,KRTAP3-3,NEFM,KRT17,KRT14,DSP	GO
GOBP_MACROPHAGE_CYTOKINE_PRODUCTION	0.00182866	0.027921	-1.78809	37	PYCARD,TICAM1,MAPKAPK2,LITAF,AXL,TLR4,CD74,SEMA7A,NOD2,P2RX7,TGFB1,TWIST1,IRAK3,TLR7,RIPK2,NOD1,SPON2	GO
GOBP_ACTIVATION_OF_INNATE_IMMUNE_RESPONSE	0.00184843	0.0281117	-1.47507	280	PYCARD,NR1D1,TREX1,LYN,TICAM1,OASL,NFKBIZ,MAPKAPK2,TNIP1,NFKBIA,TNFAIP3,GBP2,IRF1,CASP1,LRRC19,TNF,TRIM15,COLEC12,CAV1,CLEC7A,RAB7B,ABHD17A,TRIM11,BIRC3,F2RL1,TLR2,NOP53,TNIP2,TLR4,TYRO3,LRRC14,IRF7,RELA,CPTP,FFAR2,BPIFB1,NOD2,GPS2,SQSTM1,INAVA,HSPA1A,PCBP2,NFKBIL1,DAB2IP,IRAK1,SLC15A2,IRAK3,TLR7,CYBA,FLOT1,RIPK2,IRAK2,NINJ1,SYK,PIK3AP1,FLOT2,GPR108,LTF,ZDHHC12,UNC93B1,NAGLU,PQBP1,CTSS,TLR6,NOD1,…	GO
GOBP_MORPHOGENESIS_OF_AN_EPITHELIAL_SHEET	0.00185431	0.0281117	-1.69922	64	CD44,FERMT1,LAMA1,ITGA5,CARMIL2,NOTCH2,RHOC,CD151,FLNA,CCN1,AJUBA,PDPN,MMP12,DVL1,NOTCH1,TBX20,JAG1,SRF,BMP5,ITGB3,LRG1,PLET1	GO
GOBP_POSITIVE_REGULATION_OF_VASCULATURE_DEVELOPMENT	0.00185693	0.0281117	-1.56749	158	HMOX1,ZC3H12A,HSPB1,VEGFB,KLF4,AQP1,RRAS,PRKD2,ITGA5,FLT1,SPHK1,JMJD8,THBS1,ADM2,ADM,GHSR,PGF,ANXA3,JCAD,JUP,RUNX1,GRN,APLNR,SIRT6,BTG1,CTSH,TIE1,TGFB1,STAT3,RAPGEF3,TWIST1,CXCR4,CXCL8,ECM1,SERPINE1,NINJ1,ITGB3,LRG1,PRKCB,EMC10,PKM,EMILIN1,IL1A,CMA1,GHRL,HMGA2,TBXA2R,NOS3,PAK4,RAMP2,GATA4	GO
GOMF_RECEPTOR_TYROSINE_KINASE_BINDING	0.00188035	0.0283859	-1.67292	76	ARTN,ARHGEF16,PTPN14,CBLC,NRTN,SHC2,SHC3,TRADD,FLT3LG,SH2B2,GDNF,IRS2,SQSTM1,ALKAL2,IRS1,TP53,FRS3,DUSP3,SH2B1,SH2B3,MST1,DAZAP2,PITPNM3,ERBB2	GO
GOBP_REGULATION_OF_MYELOID_CELL_DIFFERENTIATION	0.00188961	0.0284453	-1.52278	194	LIF,MYC,APCS,FOS,ZFP36,LYN,NFKBIA,RARA,MITF,TNF,ITPKB,HSF1,NCKAP1L,NOTCH2,RAB7B,CIB1,IL23A,ANKRD54,THPO,TRIB1,TFE3,ZFP36L1,TLR4,IRF7,RUNX1,CD74,TMEM178A,GPR137,HSPA1A,TGFB1,STAT3,JAG1,B2M,CLDN18,UBASH3B,EIF6,CEBPB,ROR2,QKI,H4C9,LTF,KLF13,NEDD9,PIAS3,FES,MAPK11,PITHD1,CARTPT,INPP5D,H4C11,FSTL3,TOB2,IL12B,MEIS1,PPARGC1B	GO
GOBP_REGULATION_OF_CYSTEINE_TYPE_ENDOPEPTIDASE_ACTIVITY	0.00189824	0.028495	-1.53513	178	MYC,PYCARD,CTSD,BOK,TNFSF15,KLF4,CD44,AQP1,UACA,CARD16,GRIN2B,PLAUR,CASP1,CASP10,GSN,GPER1,TNF,BCL2L12,BBC3,THBS1,CLEC7A,NOL3,CDKN2D,PRR7,CST3,BIRC3,LAMP3,CST2,BAD,SOX2,GRIN2A,BCL2L1,GPX1,REST,RIPK2,SYK,LTF,EGLN3,VCP,CYFIP2,NOD1,LGALS9,LCK,SMAD3	GO
GOMF_OXYGEN_BINDING	0.00193229	0.0289248	-1.81688	27	CYP2E1,CYP1A1,CYGB,CYP19A1,HBA1,TH,CYP2C19,ADGB,CYP17A1,HBG2,HBE1	GO
GOBP_CELLULAR_RESPONSE_TO_TOXIC_SUBSTANCE	0.00199457	0.0295318	-1.59506	126	PTGS1,DUOX1,GPX2,GSTA1,APOE,TNF,SLC22A3,PTGS2,SLC29A4,CP,RDH12,PTGES,MTARC2,PINK1,GPX4,CYGB,MT3,AIFM2,DUOX2,SELENOW,GSTP1,GPX8,SOD3,GPX3,FBLN5,HBA1,GPX1,PXDNL,PIM1,AQP8,TXNRD3,GFER	GO
GOBP_MITOCHONDRION_LOCALIZATION	0.0019832	0.0295318	1.77827	52	AGBL4,ATP2A1,SPAST,HAP1,EPCIP,OPA1,RHOT1,ARMCX3,ARMC1,AGTPBP1,KIF5B,MTM1	GO
GOBP_OSSIFICATION	0.00199494	0.0295318	-1.40915	405	RANBP3L,CALCA,DHRS3,FOSL2,SPP1,CREB3L1,IHH,CEBPD,YAP1,CCN4,FOXC1,KAZALD1,SMAD6,SMOC1,MAPK3,WNT10B,TNF,CCN2,LRP3,RYR1,PTGS2,JUND,NAB2,KREMEN2,ACHE,GJA1,MN1,OSR1,CHRD,CCN1,JUNB,BCOR,IFITM1,ITGA11,RIOX1,HDAC7,TMT1A,SOX9,LTBP3,MEF2D,RUNX1,TRPM4,NPNT,SEMA7A,S1PR1,BMP2,CITED1,SOX2,FGFR2,EPHA2,NOTCH1,P2RX7,TACR1,TPM4,TCIRG1,WNT11,MMP14,TGFB1,ATF4,FHL2,PLXNB1,TWIST1,JAG1,EGR2,ECM1,RSPO2,RBPJ,PKDCC,SATB2,…	GO
GOBP_PLASMA_MEMBRANE_ORGANIZATION	0.00198582	0.0295318	-1.57061	148	EHD2,GSN,TLCD2,ANK2,S100A10,COLEC12,CAV1,ATG9B,BAIAP2L1,XKR6,ANXA2,ANO4,ANO9,CAV2,VPS4A,NOX1,PRKCD,SYPL2,CHMP6,SERPINA5,MYOF,FA2H,STX4,BIN1,P2RX7,TIE1,BIN3,DMKN,CXCR4,BAIAP2L2,MYH9,MICALL1,RAB3A,HDAC3,FLOT1,C16orf92,XKR5,SPTBN1,LARGE1,CHMP1A,A4GALT,DCST2,ABCA7,SPACA3,SNX33,PACSIN1,ABCD1,TMEM95,TRIM72,SH3TC2,NDRG1,FOLR3,BAIAP2,COL6A1,TGFB2,ATG9A,SYTL4,CD9,CASP7,SYT7,PACSIN3,NOX5,FOLR1,IZUMO1,SPACA…	GO
GOBP_AXONEMAL_DYNEIN_COMPLEX_ASSEMBLY	0.00202827	0.0299147	-1.76881	40	DNAAF1,DNAAF8,DAW1,ZMYND10,ODAD1,DNAI4,DRC1,DNAAF11,CFAP73,CLXN,DNAAF3,ODAD4,ODAD3,TEKT2,ODAD2	GO
GOBP_REGULATION_OF_RESPONSE_TO_WOUNDING	0.00203201	0.0299147	-1.55473	164	APCS,TNFRSF12A,DUOX1,KLF4,SPP1,PRKG1,PLAUR,TNFAIP3,FERMT1,CCN4,APOE,TNF,RTN4R,THBS1,CAV1,C1QTNF1,CLEC7A,CLDN3,HRAS,MAP2K2,FLNA,ANXA2,F2RL1,PRKCD,AJAP1,GRN,USF1,TSPAN8,DUOX2,STAT3,REG3A,CXCR4,F12,SERPINE1,UBASH3B,PDGFB,PROC,FOXA2,CLDN1,SH2B3,EMILIN1,SLC12A2,KREMEN1,SMAD3,ACTG1,TBXA2R,PDGFA,PLG,CLDN4,EPPK1,NOS3,VTN,ADTRP,PTN,F2R,FIGNL2,OCLN,STK24,PLAU,INSL3	GO
GOBP_EPITHELIAL_STRUCTURE_MAINTENANCE	0.0020564	0.0301116	-1.79766	33	PKP3,SERPINA3,LSR,MUC2,TLR4,MUC13,SOX9,NOD2,INAVA,TFF3,SRF,VSIG1,PIWIL4,TFF1,TFF2,MUC6,LDB1,IL17A,MUC4	GO
GOBP_REGULATION_OF_SMAD_PROTEIN_SIGNAL_TRANSDUCTION	0.00205665	0.0301116	-1.70275	59	OVOL2,SMAD6,CSNK2B,GDF15,ATOH8,AMH,BMP2,HFE,DAB2,TBX20,TGFB1,BMP5,FAM89B,SH2B1,EMILIN1,SPTBN1,EID2,GDF11,LRP1,PIN1,ACVRL1,PMEPA1,VEPH1,PARP1,NODAL,INHBA,TGFBR2,TGFB2,BMP7,NUP93,NOG,DKK1,BMP6,SMAD7	GO
GOBP_REGULATION_OF_NON_CANONICAL_NF_KAPPAB_SIGNAL_TRANSDUCTION	0.00209139	0.0305366	-1.65004	91	ZC3H12A,BCL3,PYCARD,UACA,LITAF,LRRC19,SPHK1,TNF,TRIM15,NOL3,PTP4A3,IL23A,TLR2,TCIM,TLR4,HDAC7,RELA,NOD2,C1QTNF3,TLR7,EZR,EGFR,IL18,VCP,PRDX1,NOD1,LGALS9,PHB2,TRIP6,CPNE1,NR3C2,IL12B,NMI,HAVCR2	GO
GOBP_REGULATION_OF_LIPID_METABOLIC_PROCESS	0.0021075	0.0306879	-1.45395	299	NR1H2,SLC45A3,NR1D1,CGA,TREX1,RARRES2,PRKG1,TSPO,MFSD2A,SERPINA3,EGR1,TNFRSF1A,MLST8,APOE,SPHK1,TAFAZZIN,GPER1,TNF,SREBF1,CAV1,PTGS2,GDF15,ABCA2,ADM,GHSR,CCN1,ARMC5,HTR2C,APOC1,PRKCD,CIDEC,SOX9,CD74,TYSND1,ADGRF1,BMP2,NFKB1,IRS2,NPC2,GPS2,SIRT6,EDF1,DAB2,IRS1,STUB1,HTR2B,TWIST1,CTDNEP1,AQP8,PPARD,EIF6,REST,ADORA1,PDGFB,BMP5,ATP1A1,RUBCNL,KLHL25,PLIN5,PLA2G6,WDTC1,MLYCD,IL1A,SLC27A1,PHB2,OPA3,ENDO…	GO
GOBP_TRANSEPITHELIAL_TRANSPORT	0.00212466	0.0308537	-1.77881	36	SLC9A4,AQP1,CLCN7,SLC1A1,CLDN3,ACTB,CFTR,P2RY6,BEST1,CLDN18,AQP8,CLCNKB,SLC12A2,ACTG1	GO
GOBP_CYTOPLASMIC_TRANSLATION	0.00214692	0.0310057	-1.55249	161	RPS28,RPL36,RPLP2,RPS19,ZNF385A,EIF2AK4,RPLP1,EIF3C,RPL12,RPL28,RPL13,EIF3K,DRG2,RPL18A,RPS16,EIF3F,EIF4G1,RPS26,PABPC1,RPS15,RPL14,PKM,YBX3,MIF4GD,RPL18,RPS2,RPS20,RPL37,LIN28A,RPS11,EIF3L,RPL32,RPL19,RPL10,RPL23,RPS9,UBA52,RPL13A,EIF3B,RPSA,RPL3,RPS21,RPS27A,FAU,RPL8,RBM24,RPL29,RPL17,RPS10,RPL34,RPL10A,RPS27,RPS5,RPL23A,RPS15A,RPS12,EIF3G,EIF2D,RPS3,GTPBP1,RPS8,RPL36A,RPL5,RPS13,RPL24,EIF3I,RP…	GO
GOBP_SMOOTH_MUSCLE_CELL_PROLIFERATION	0.00214185	0.0310057	-1.57857	139	HMOX1,KLF4,PRKG1,TNFAIP3,NR4A3,CCN4,NOTCH3,APOE,CNN1,GPER1,TNF,THBS1,CX3CL1,PTGS2,DDIT3,GJA1,DNMT1,TRIB1,NOX1,TLR4,PTAFR,EFEMP2,MEF2D,S1PR1,BMP2,FGFR2,TACR1,HES5,P2RY6,TGFB1,IRAK1,ANG,PDGFB,ITGB3,EGFR,NDRG2,JUN,IL18,TCF7L2,SMPD3,ERN1	GO
GOBP_TRNA_PROCESSING	0.00215253	0.0310057	1.55986	135	NSUN6,TRMT13,NSUN3,TRMT5,DTWD1,RPP40,ALKBH8,QTRT2,TRMT1L,PUS10,SEPSECS,SSB,MTO1,OSGEPL1,TRIT1,TRMT61B,THUMPD1,TSEN2,FAM98A,TP53RK,ELP4,DDX1,TSEN15,CDKAL1,ELP2,TRNT1,TRDMT1,PNPT1,THADA,METTL6,ELAC1,DTWD2,DUS2,GTDC1,TRMT12,POP1,YRDC,HSD17B10,MTFMT,TYW1,METTL2B,GON7,PUS7,METTL8,TPRKB,TRMT10C,FAM98B,DUS4L,TYW3,THUMPD3,TRMT10A,RPP30,TRUB1,MOCS3	GO
GOBP_RESPONSE_TO_KETONE	0.0021603	0.0310339	-1.5061	205	FOS,GJB2,KLF4,AQP1,SPP1,SCNN1A,ADAM15,TSPO,NCF1,WBP2,YAP1,SGK1,HSF1,THBS1,SREBF1,CAV1,GPI,ITGAM,KLF2,SCNN1D,GHSR,UCP2,TLR2,CA9,SLC5A5,PTAFR,KLF9,RELA,CFTR,FOSB,TACR1,PCK2,P2RY6,GAD2,ELK1,TGFB1,BCL2L1,AANAT,TFAP4,TH,EGFR,CLDN1	GO
GOBP_REGULATION_OF_T_CELL_ACTIVATION	0.00218454	0.0312144	-1.42912	340	TNFSF9,ZC3H12A,PYCARD,RIPOR2,RASAL3,TREX1,LYN,IHH,NFKBIZ,TNFRSF13C,ZP3,IRF1,SOX13,RARA,ICOSLG,HES1,ZC3H8,WNT10B,PNP,EGR3,FANCD2,SHB,ITPKB,SLC4A2,CAV1,NCKAP1L,SART1,LGALS9B,IL23A,SDC4,ACTB,SMARCA4,AP3D1,JUNB,FOXJ1,BCL6,EFNB2,MAD1L1,BAD,ZBTB7B,HLA-DMB,VTCN1,LAG3,RUNX1,LGALS1,CD74,CCL2,NOD2,NRARP,PRELID1,HFE,DHPS,DTX1,TGFB1,JAK3,ARG1,HHLA2,B2M,HLA-A,DUSP10,DUSP3,HLA-DPB1,CSK,RIPK2,CEBPB,SYK,HLA-DRA,…	GO
GOCC_AXON_CYTOPLASM	0.00218204	0.0312144	1.72093	64	AGBL4,DLG2,SPAST,HAP1,KIF3A,ZC3H14,AP3M1,OPA1,ARMCX3,AGTPBP1,BLOC1S5,KIF5B	GO
GOBP_CELL_CELL_JUNCTION_ASSEMBLY	0.00222392	0.0316924	-1.56425	149	PKP3,GJB2,IRX3,TNF,OCEL1,ESAM,ANK2,CAV1,RHOC,CLDN3,GJA1,CLDN5,ACTB,LSR,PECAM1,CNTNAP1,CLDN9,HDAC7,CLDN6,ARL2,JUP,APLNR,CLDN15,MYO1C,CDHR3,EPHA2,WNT11,CDH17,TRPV4,TBCD,CLDN23,SRF,CLDN18,GRHL2,CLDN1,GJD3,GJC1,CDH26,CLDN11,DSG1,ACTG1,CLDN4,RAMP2,ACE2,GJA4,MICALL2,ACVRL1,PKP4,POF1B,FSCN1	GO
GOCC_SPECIFIC_GRANULE	0.00225532	0.0320543	-1.56207	148	CXCL1,ANXA11,CTSD,PLAUR,CNN2,TMC6,TMEM63A,SPTAN1,ITGAM,STOM,OLFM4,ANXA3,JUP,LYZ,OLR1,NFKB1,GHDC,STX4,PDXK,ORM2,KCNAB2,SLPI,ARG1,LAMTOR1,TOLLIP,TOM1,B2M,CYBA,DNAJC5,LRG1,STK10,ALDH3B1,GSDMD,SLC44A2,BST1,LTF,STXBP2,LAMTOR2,CRISP3,AGPAT2,ORMDL3,LCN2,PLD1,QSOX1,DGAT1,MMP25,ADAM8,P2RX1,TSPAN14,PLAU,FOLR3,UBR4,ELANE,CD177,LRRC7	GO
GOBP_CELLULAR_RESPONSE_TO_OSMOTIC_STRESS	0.0022921	0.0324907	-1.71322	52	PYCARD,LRRC8E,RELB,AQP1,TSPO,CASP1,MLST8,PTGS2,ZFP36L1,BAD,SLC25A23,AQP5,TRPV4,SLC2A4,ARHGEF2,AKR1B1,ATP1A1,YBX3,FBP1	GO
GOMF_BHLH_TRANSCRIPTION_FACTOR_BINDING	0.0023133	0.0327044	-1.79427	30	KLF5,BHLHE41,BHLHE40,ASCL1,SOX9,USF1,FOXH1,FHL2,TWIST1,RUNX2,SMAD3,TCF15,MYOD1,PSMD9,ASCL2,ID3,MAP3K10	GO
GOBP_KIDNEY_MORPHOGENESIS	0.00233308	0.0327873	-1.63108	97	LIF,MYC,LZTS2,HES1,IRX3,LAMA5,SIX1,HS3ST3B1,OSR1,FOXJ1,IRX2,WNT6,SOX9,GDNF,NPNT,GCNT3,BMP2,CITED1,HES5,WNT11,TGFB1,WWTR1,SMO,AGTR2,TACSTD2,HNF1B,HOXB7,SALL1,SHH,WNK4,HS3ST3A1,PKD1,NPHP3,GCNT4,IRX1,GREB1L,BMP7,FGF2,NOG,GPC3,VEGFA,LRRK2,WNT9B,CTNS	GO
GOBP_MYOTUBE_DIFFERENTIATION	0.00233757	0.0327873	-1.58862	120	NFATC2,RIPOR2,KLF5,EHD2,KEL,BHLHE41,WNT10B,SIX1,RYR1,HDAC5,GDF15,ACTA1,B4GALNT2,CNTNAP1,CAV2,TANC1,PPIF,NOTCH1,PLEKHO1,MMP14,CACNA1H,BIN3,MYH9,GPX1,CXCL10,HDAC3,SMO,FLOT1,CYP26B1,BHLHA15,HDAC4,RBM38,CD81,LARGE1,SHH,MYOD1,CEACAM5,DYRK1B	GO
GOMF_PROTEIN_TYROSINE_KINASE_ACTIVITY	0.00232651	0.0327873	-1.56919	141	EPHB3,TXK,LYN,EFEMP1,EPHB4,FLT1,EFNA3,HIPK4,SCYL1,MAP2K2,AATK,NRP2,AXL,EPHB6,FGFRL1,PRKCD,TYRO3,TNK1,NTRK1,FGFR2,EPHA2,TIE1,BLK,JAK3,PKDCC,CLK3,CSK,MAP2K7,RIPK2,TTN,MAP2K3,SYK,ROR2,EGFR,PKM,FLT4,TESK1,IGF2R,FES,LCK,ERBB2,CHKA,DYRK1B,CLK1,INSR,MELK,TEC,STK16,CRIM1,TNK2,PBK	GO
GOBP_MYELOID_LEUKOCYTE_CYTOKINE_PRODUCTION	0.00238558	0.0333731	-1.71938	50	PYCARD,TICAM1,MAPKAPK2,NR4A3,LITAF,AXL,BCL6,TLR4,CD74,SEMA7A,NOD2,MIF,P2RX7,TGFB1,TWIST1,IRAK3,TLR7,RIPK2,SYK	GO
GOBP_NEGATIVE_REGULATION_OF_FAT_CELL_DIFFERENTIATION	0.00239985	0.0334851	-1.71054	53	TGFB1I1,JDP2,YAP1,CCN4,WNT10B,GPER1,TNF,LRP3,CCDC85B,DDIT3,BMP2,GPS2,ZFP36L2,TRPV4,TGFB1,JAG1,BMAL1,WWTR1,AXIN1,SMAD3,MSX2,SIRT2	GO
GOBP_RUFFLE_ORGANIZATION	0.00244369	0.034008	-1.69963	55	ICAM1,EPS8L1,PFN1,SH3BP1,CARMIL2,CAV1,CARMIL1,HRAS,EPS8L2,EPS8L3,AIF1L,INPP5K,RHOG,TCIRG1,ABI3,CORO1B,TACSTD2,RCC2	GO
GOBP_ANGIOGENESIS_INVOLVED_IN_WOUND_HEALING	0.00245219	0.0340377	-1.7942	28	TNFAIP3,TNF,CX3CL1,CXCR4,NDNF,SRF,GPX1,SERPINE1,ITGB3,SLC12A2,B4GALT1,GPR4,PIK3CB,DAG1,VEGFA,SMOC2,HPSE	GO
GOBP_TISSUE_REGENERATION	0.00246182	0.0340828	-1.65854	75	KLF5,LGR6,ADAM15,YAP1,WNT10B,B4GALNT2,GJA1,IGFBP1,FZD7,RUNX1,SOX2,NOTCH1,SPAAR,TM4SF4,BIN3,GPX1,DUSP10,PPARD,NINJ1,KLK6,CD81,LARGE1,MYOD1,PLG,EPPK1,GATA4,TEC,APOD,PTN,DAG1,COL6A1,HDGFL2,CD9,SOX15,MDK,SELENON,GNAT2,ANXA1,FZD9	GO
GOBP_ENDOCRINE_HORMONE_SECRETION	0.00247828	0.034222	-1.70745	53	CGA,AQP1,SPP1,RAB11FIP5,TSPO,C1QTNF1,POMC,GJA1,C1QTNF3,UCN,DAB2,CYP19A1,RAB11FIP1,RAB11FIP3,GHRL,WNK4,AGTR1,NIBAN2,CRHR1,TRPV6,INHA,KCNQ1,INHBA	GO
GOBP_POSITIVE_REGULATION_OF_B_CELL_ACTIVATION	0.00248843	0.0342736	-1.6464	77	NFATC2,PRLR,TICAM1,TNFRSF13C,NCKAP1L,BCL6,TNFRSF4,TNIP2,BAD,TLR4,CD74,NOD2,MIF,MAD2L2,IRS2,CD320,MMP14,TGFB1,SYK,STAT6,BST1,CD81,CLCF1,IL2RG,INPP5D,ATAD5	GO
GOBP_INTRINSIC_APOPTOTIC_SIGNALING_PATHWAY_IN_RESPONSE_TO_DNA_DAMAGE	0.00250919	0.0344118	-1.61046	102	IER3,BCL3,PYCARD,BOK,CRIP1,CD44,TNFRSF1A,MUC1,TNF,CDKN2D,BAD,CD74,SFN,MIF,ZNF385A,TP73,EPHA2,NACC2,FBH1,TP53,BCL2L1,ELL3,RAD9A,PML,NUPR1,DDIT4,CDIP1,PHLDA3,BAG6,ATAD5,ACKR3,BAX	GO
GOBP_NEGATIVE_REGULATION_OF_MYELOID_LEUKOCYTE_DIFFERENTIATION	0.00251388	0.0344118	-1.73782	45	MYC,APCS,LYN,RARA,TRIB1,TLR4,TMEM178A,GPR137,CLDN18,UBASH3B,LTF,PIAS3,CARTPT,INPP5D,FSTL3,TOB2,INHA,INHBA	GO
GOBP_POSITIVE_REGULATION_OF_TRANSFERASE_ACTIVITY	0.00251778	0.0344118	-1.41618	350	CALCA,MYC,CHTF18,TNFSF15,KLF4,PRLR,EFNA1,NCF1,EPHB4,CARD10,APOE,FLT1,MAPK3,CIMAP3,ARHGEF5,CCND1,PLAAT4,ACD,TNF,TRAF2,THBS1,FZR1,UBE2S,CCND2,CIB1,PDGFC,HRAS,MAP2K2,IL23A,AXL,PABPN1,CCN1,TCIM,AGAP2,BAD,TLR4,PRKCD,TYRO3,PNKP,MAPK15,CD74,TNFRSF10B,PINK1,PLK1,MT3,NTRK1,FGFR2,EPHA2,UBE2C,TIE1,CARD14,DAB2IP,PILRB,SPDYA,HTR2B,IRAK1,ADRA2B,HMBOX1,GSK3A,ANG,MAP2K7,MRNIP,PDGFB,MAP2K3,ROR2,ITGB3,EGFR,GRHL2,M…	GO
GOBP_POSITIVE_REGULATION_OF_PROTEIN_POLYMERIZATION	0.00254093	0.0346397	-1.62908	87	CDC42EP1,PYCARD,PFN1,MLST8,CDC42EP2,CARMIL2,NCKAP1L,CARMIL1,CDK5RAP2,BAIAP2L1,ARL2,MECP2,PINK1,CTTN,BIN1,HSPA1A,DCTN1,BAIAP2L2,NUMA1,CDC42EP4,ANKRD53,PSRC1,VASP,FES,AKAP9,TPPP3,C15orf62,PAK1,OCLN,CDC42EP5,BAIAP2,EVL,KIRREL1,RPS3	GO
GOBP_ALPHA_BETA_T_CELL_DIFFERENTIATION	0.00255714	0.0347049	-1.58415	119	ZC3H12A,BCL3,RELB,FOSL2,IHH,NFKBIZ,IRF1,RARA,PNP,SHB,ITPKB,SLC4A2,NCKAP1L,PRR7,IL23A,AP3D1,ARMC5,JUNB,BCL6,ZBTB7B,RUNX1,SOCS3,STAT3,JAK3,RIPK2,SYK,HLA-DRA,STAT6,KLHL25	GO
GOBP_CELLULAR_RESPONSE_TO_CHEMICAL_STRESS	0.00256887	0.0347049	-1.44532	301	ZC3H12A,PYCARD,FOS,LRRC8E,RELB,GJB2,TREX1,KLF4,AQP1,TSPO,NCF1,TNFAIP3,CASP1,NR4A2,ZNF580,MLST8,MAPK3,SLC1A1,SPHK1,FANCD2,HSF1,CAV1,AGAP3,PTGS2,GDF15,LONP1,ETV5,KLF2,DDIT3,AXL,ZFP36L1,SUMO4,NOX1,BAD,PRKCD,MSRA,RELA,PYCR2,SLC25A23,PPIF,PEX14,PINK1,CYGB,MT3,AIFM2,MAP1LC3A,KEAP1,STX4,HSPA1A,AQP5,TRPV4,SLC2A4,GPX8,PCGF2,ATF4,TP53,SOD3,FBLN5,BMAL1,ARHGEF2,GPX1,AKR1B1,MAPK13,EGFR,MPV17,ATP1A1,STAT6,ALDH…	GO
GOBP_NEGATIVE_REGULATION_OF_CARBOHYDRATE_METABOLIC_PROCESS	0.00257239	0.0347049	-1.70382	53	IER3,PRKG1,PGP,C1QTNF3,SIRT6,INPP5K,TGFB1,TP53,STAT3,PFKFB1,GSK3A,FOXA2,NUPR1,MST1,PASK,HDAC4,DDIT4,TCF7L2,FBP1,SMPD3	GO
GOBP_NEGATIVE_REGULATION_OF_HYDROLASE_ACTIVITY	0.0025775	0.0347049	-1.52413	172	APCS,KLF4,CD44,AQP1,CARD16,TIMP1,PLAUR,SERPINA3,TNF,BCL2L12,SERPINA11,THBS1,NCKAP1L,SERPINA1,NOL3,CDKN2D,HRAS,CST3,LAMP3,APOC1,CST2,ARL2,SERPINA4,SERPINA5,GPSM1,BIN1,PPP1R1B,DAB2IP,GPX1,GMIP,ECM1,SERPINE1,RGS2,GAPDH,MASTL,PPP1R14D,PLIN5,LTF,RCC2,SERPINB12,BOD1,LRP1,SH3BP4,CRB2,SERPINH1,VTN,CST1,MMP9,PPP1R15A,CSN2,UBXN1,SERPINA2,IFI6,SERPINF1,CSTB,CST4,SERPING1,PPP4R4,VEGFA,LRRK2,LGALS3,PLXNB3,PTP…	GO
GOBP_REGULATION_OF_CELL_MIGRATION_INVOLVED_IN_SPROUTING_ANGIOGENESIS	0.00257819	0.0347049	-1.74858	39	HMOX1,KLF4,CARD10,FGFBP1,THBS1,HDAC5,PTGS2,CIB1,HDAC7,JCAD,NOTCH1	GO
GOBP_POSITIVE_REGULATION_OF_ACTIN_FILAMENT_POLYMERIZATION	0.00259362	0.0348249	-1.71589	49	CDC42EP1,PYCARD,PFN1,MLST8,CDC42EP2,CARMIL2,NCKAP1L,CARMIL1,BAIAP2L1,CTTN,BIN1,BAIAP2L2,CDC42EP4	GO
GOBP_POSITIVE_REGULATION_OF_LYMPHOCYTE_DIFFERENTIATION	0.00261191	0.0349825	-1.57144	128	TNFSF9,IHH,NFKBIZ,SOX13,RARA,IL15RA,WNT10B,PNP,EGR3,SHB,ITPKB,NCKAP1L,SART1,IL23A,AXL,ACTB,SMARCA4,AP3D1,BCL6,BAD,ZBTB7B,RUNX1,CD74,MMP14,TGFB1,DUSP10,RIPK2,SYK,HLA-DRA,KLHL25,IL18,SHH,LGALS9,IL2RG,INPP5D,IL12B,SMARCB1,RUNX3,SMARCD3,ADAM8	GO
GOMF_OXIDOREDUCTASE_ACTIVITY_ACTING_ON_PEROXIDE_AS_ACCEPTOR	0.00262179	0.0350271	-1.70114	52	PTGS1,DUOX1,GPX2,GSTA1,PTGS2,CP,PTGES,GPX4,CYGB,DUOX2,GSTP1,GPX8,GPX3,HBA1,GPX1,PXDNL	GO
GOBP_B_CELL_ACTIVATION	0.00263922	0.0350846	-1.47012	247	NFATC2,BCL3,NFAM1,FOSL2,LYN,PRLR,TICAM1,PKN1,NFKBIZ,CMTM7,TNFAIP3,TNFRSF13C,ICOSLG,SHB,NCKAP1L,NOTCH2,HDAC5,TXLNA,FOXJ1,BCL6,TNFRSF4,TNIP2,ZFP36L1,BAD,TLR4,PRKCD,LGALS1,CD74,NOD2,MIF,MAD2L2,IRS2,GPS2,ZFP36L2,CD320,NTRK1,TCIRG1,MMP14,CDH17,TGFB1,TP53,JAK3,RBPJ,AQP8,SYK,ITM2A,STAT6,PRKCB,BST1,IRF2BP2,HDAC4,ITGA4,CD79A,CD81,ONECUT1,TBC1D10C,CLCF1,PHB2,CCR6,IL2RG,ITFG2,PARP3,INPP5D,ATAD5,BLNK,BAX,CD1…	GO
GOBP_REGULATION_OF_INTRINSIC_APOPTOTIC_SIGNALING_PATHWAY	0.00263323	0.0350846	-1.52238	172	MYC,HSPB1,PYCARD,PLEKHF1,BOK,CD44,DAPK2,CREB3L1,PLAUR,MUC1,BBC3,SEPTIN4,CAV1,PTGS2,NOL3,CDKN2D,DDIT3,GRINA,NOX1,BAD,PPIF,CD74,PINK1,MIF,ZNF385A,NACC2,HSPA1A,FBH1,ATF4,TP53,GSDME,BCL2L1,ARHGEF2,GPX1,ELL3,RAD9A,MSX1,IL20RA,NUPR1,YBX3,WFS1,LCK,HYOU1,MAPK8IP1,PARL,ATAD5,GATA4,S100A8,ACKR3,MMP9,BAX,PIK3CB	GO
GOBP_ADAPTIVE_THERMOGENESIS	0.00265207	0.0351679	-1.53907	161	NR1H2,GPR3,NR1D1,CKB,PRLR,ID1,WNT10B,PWWP2B,HSF1,CAV1,TLE3,PDGFC,ACHE,DDIT3,GJA1,SMARCA4,TFE3,UCP2,PEMT,TLR4,ZBTB7B,SIRT6,NOTCH1,TRPV2,TRPV4,ATF4,ADRB1,CXCR4,BMAL1,HDAC3,RBPJ,ALPL,CEBPB,SYK,DYNC1H1,STAT6,STK11,QKI,ADRB2,CNOT3,IL18,SFXN5,NOVA1,GHRL,EPAS1,LCN2,PLAC8,PRDM16,ELOVL3,OXTR,PPARGC1B	GO
GOBP_NEGATIVE_REGULATION_OF_EPITHELIAL_CELL_MIGRATION	0.00268448	0.0353346	-1.6716	65	KLF4,CARD10,APOE,TNF,THBS1,PTPRR,HDAC5,CSNK2B,DNAJA4,SP100,MECP2,JUP,NOTCH1,PATZ1,TGFB1,DAB2IP,DUSP10,SPRED1,AGTR2,TACSTD2	GO
GOBP_PINOCYTOSIS	0.0026789	0.0353346	-1.80699	22	NR1H2,PYCARD,MAPKAPK2,RAB34,CAV1,CARMIL1,EHD4,AXL,PROM2	GO
GOBP_STRIATED_MUSCLE_CELL_DIFFERENTIATION	0.00267947	0.0353346	-1.45132	281	NFATC2,KLHL41,RIPOR2,MYH3,KLF5,PRKG1,EHD2,MYL9,KEL,TNNT1,BHLHE41,RARA,IRX3,WNT10B,CSRP1,LMNA,SIX1,RYR1,HDAC5,GDF15,ACTA1,MESP1,FLII,B4GALNT2,OBSCN,CNTNAP1,CAV2,EFNB2,TANC1,FZD7,SDC1,PPIF,BMP2,SIRT6,NOTCH1,PLEKHO1,MMP14,TGFB1,OBSL1,CACNA1H,BIN3,FHL2,MYH9,SRF,GPX1,CXCL10,KRT8,HDAC3,RGS2,FLNC,GSK3A,SMO,FLOT1,NEB,TTN,MSX1,ASB2,CYP26B1,BHLHA15,SLC9A1,HDAC4,RBM38,CD81,NRAP,NAGLU,LARGE1,ACTL8,SHH,ACTG1,…	GO
GOCC_VESICLE_LUMEN	0.00270821	0.0355594	-1.43718	305	CXCL1,PYCARD,CTSD,APRT,RARRES2,VEGFB,TIMP1,FN1,CNN2,SERPINA3,TUBB4B,DPP7,GSN,VWF,PNP,PTGES2,ITIH3,SPTAN1,TEX264,THBS1,HK3,SERPINA1,GPI,CSNK2B,POMC,A1BG,ANXA2,OLFM4,PSMD3,ALDOA,CTSC,PRKCD,NAPRT,SERPINA4,JUP,GRN,MIF,LYZ,NFKB1,NPC2,GHDC,S100A11,ARHGAP9,PDXK,CTSH,ACTR1B,GSTP1,ORM2,CFD,TGFB1,SLPI,ARG1,TOLLIP,CYB5R3,B2M,ECM1,TUBB,ARSA,SERPINE1,PDGFB,DYNC1H1,EGFR,LRG1,DSN1,GSDMD,PKM,LTF,PRTN3,VCP,EEF2,G…	GO
GOBP_RNA_3_END_PROCESSING	0.00272398	0.0356788	1.62545	88	NCBP1,CSTF2,LIN28B,ZNF473,INTS2,PAPOLG,SSB,INTS6L,CPSF2,CSTF3,INTS8,CSTF2T,TENT2,CPSF3,TRNT1,PCF11,LEO1,INTS14,PNPT1,RPRD1A,ELAC1,PAPOLB,ERI1,INTS7,EXOSC3,NCBP2,INTS6,DHX36,PAPOLA,EXOSC10,CSTF1,CPSF6,HSD17B10,INTS12,CDC73,ERI2,EXOSC9,TRMT10C	GO
GOBP_SKELETAL_MUSCLE_CELL_DIFFERENTIATION	0.00274471	0.0358624	-1.6457	76	KLHL41,NR4A1,FOS,MAFF,KLF5,EGR1,ATF3,SIX1,B4GALNT2,EMD,MEF2D,PPIF,NOTCH1,VAX1,EGR2,BMAL1,NUPR1,ASB2,CYP26B1,LARGE1,SHH,GPC1,MYOD1,KAT8,SIRT2,SMYD1,HIVEP3,GTF3C5,LEMD2,RBM24,HEYL,COL6A1,ANKRD1	GO
GOBP_GLIOGENESIS	0.00275479	0.0359063	-1.42199	330	APCDD1,LIF,SLC45A3,LAMB2,NR1D1,BOK,LYN,DUSP15,TSPO,RRAS,SOX13,HES1,MAPK3,TNF,CX3CL1,ETV5,ABCA2,NAB2,HRAS,MAP2K2,ANO1,CNTNAP1,LRP2,TLR2,SLC7A5,TLR4,PRDM8,ASCL1,SOX9,RELA,CDK5R2,MECP2,NKX6-2,CCL2,GRN,BMP2,ADGRG6,SOX2,FA2H,BIN1,TP73,NOTCH1,HES5,MMP14,CDKN2C,NCMAP,DTX1,TGFB1,TP53,STAT3,DAB2IP,VAX1,CXCR4,EGR2,DUSP10,VIM,CSK,SMO,ROR2,EGFR,METRN,CNP,QKI,ATP1B2,SCRIB,NKX2-1,NFIB,ATOH1,NAGLU,SUN2,LARGE1,A…	GO
GOBP_CYTOSOLIC_TRANSPORT	0.00283901	0.0368245	1.52663	141	RAB6D,SYT4,RAB6C,KLHL20,PIKFYVE,VPS35,EHD3,HEATR5A,RHOBTB3,PREPL,MAP2,SNX6,SURF4,PPFIA2,TMEM87B,KIF5B,CES1,ACTR2,AP1AR,ARFIP1,CCDC91,VPS13A,SNX5,LAPTM5,TMEM87A,SNX2,VPS50,RAB9B,LMAN1,GOSR1,RAB14,RAB6A,BLTP3B,RIC1,ARL1,RAB29,GOLT1B,ANKFY1,SNX3,TANC2,WIPI1,SRSF10,AP1G1,CLN5,SYBU,ERC1	GO
GOBP_REGULATION_OF_EXTRINSIC_APOPTOTIC_SIGNALING_PATHWAY	0.00283302	0.0368245	-1.54767	149	HMOX1,PYCARD,ICAM1,TNFRSF12A,LTBR,TNFAIP3,YAP1,ATF3,GPER1,TNF,TRAF2,BCL2L12,THBS1,CX3CL1,LMNA,CAV1,NOL3,LTB,PEA15,TLR4,SP100,RELA,GDNF,DEDD2,CTTN,STX4,GSTP1,HSPA1A,BCL2L1,ARHGEF2,GPX1,SERPINE1,BMP5,PML,AGTR2,COL2A1,PELI3,TRAF1,IL1A,TCF7L2,TLR6,MAL,DEPTOR	GO
GOBP_POSITIVE_REGULATION_OF_B_CELL_PROLIFERATION	0.00285797	0.0369807	-1.74416	38	NFATC2,PRLR,TICAM1,TNFRSF13C,NCKAP1L,BCL6,TNFRSF4,TLR4,CD74,MIF,IRS2,CD320,BST1,CD81,CLCF1,ATAD5	GO
GOBP_RESPIRATORY_SYSTEM_DEVELOPMENT	0.00288301	0.0372145	-1.47732	219	LIF,FOSL2,DNAAF1,YAP1,LAMA1,RARA,HES1,MAPK3,TNF,CCN2,LAMA5,SREBF1,SIX1,KLF2,MAP2K2,ANXA2,FOXJ1,FGFRL1,PDPN,MMP12,ASCL1,SOX9,LTBP3,MECP2,SPRY2,CELSR1,ITGB6,BMP2,FGFR2,CTSH,TP73,AGR2,NOTCH1,ODAD4,WNT11,MMP14,ELK1,TGFB1,SRF,CLDN18,RAB3A,RSPO2,RBPJ,PKDCC,MSX1,EGFR,EIF4G1,GRHL2,ESRP2,NKX2-1,NFIB,FLT4,STK40,SMPD3,SHH,ALDH1A2,EPAS1,BAG6,PDGFA,PKD1,NOS3,NPHP3,JMJD6,DISP1,HHIP,STRA6,GATA6,RPL13A,SPRY1,ABC…	GO
GOBP_CELLULAR_RESPONSE_TO_COPPER_ION	0.0029189	0.0374966	-1.79893	20	AQP2,AQP1,HSF1,MT2A,CYP1A1,MT1M,MT3,MAP1LC3A,MT1F,MT1E,MT1X,MT1G	GO
GOCC_CATION_TRANSPORTING_ATPASE_COMPLEX	0.00291824	0.0374966	-1.8112	17	FXYD2,ATP1B1,FXYD1,ATP1B3,ATP4A,ATP1A1,SLC9A1,ATP1B2,PLN,ATP1A4	GO
GOBP_REGULATION_OF_ALPHA_BETA_T_CELL_ACTIVATION	0.00293781	0.0375591	-1.58842	108	ZC3H12A,RASAL3,IHH,NFKBIZ,IRF1,RARA,PNP,SHB,ITPKB,SLC4A2,NCKAP1L,LGALS9B,IL23A,AP3D1,JUNB,BCL6,ZBTB7B,RUNX1,HFE,JAK3,HLA-A,RIPK2,SYK,HLA-DRA,KLHL25,IL18,CD81,SHH,LGALS9,IL2RG,EBI3,MAPK8IP1,CD160,ASCL2,IL12B,RUNX3	GO
GOBP_RESPONSE_TO_RETINOIC_ACID	0.00293782	0.0375591	-1.61293	98	GJB2,LYN,KLF4,AQP1,YAP1,RARA,GJB3,WNT10B,TNF,FZD10,SREBF1,WNT9A,MICB,CDKN2D,OSR1,FZD7,ASCL1,WNT6,SOX9,FGFR2,CTSH,TIE1,WNT11,SLC10A3,TEAD2,CYP26B1,OVCA2,HSD17B2,IGF2R,IGFBP2,PHB2,ALDH1A2	GO
GOBP_ANTIGEN_RECEPTOR_MEDIATED_SIGNALING_PATHWAY	0.00295837	0.0377316	-1.51376	176	NFATC2,ZC3H12A,NECTIN2,NFAM1,TXK,FOSL2,LYN,NFKBIZ,NFKBIA,PRKD2,ICOSLG,SHB,NCKAP1L,HRAS,RNF31,SH2B2,BTNL9,DGKZ,VTCN1,RELA,NFKB1,GPS2,LPXN,PHPT1,BLK,HHLA2,HLA-A,EZR,DUSP3,HLA-DPB1,CSK,RIPK2,BTN1A1,SYK,BCAR1,STK11,PRKCB,GBP1,BTNL3,CACNB3,LAT,CD79A,CD81,CMTM3,LCK,FCMR,INPP5D,RFTN1,STOML2,BLNK,TEC,BAX,CD160,CD3D,FYB1	GO
GOBP_RESPONSE_TO_ORGANOPHOSPHORUS	0.00298835	0.0380232	-1.5652	127	DUOX1,FOS,SLC26A3,AQP1,VGF,WNT10B,SREBF1,PTGS2,SLC5A5,P2RY2,ZFP36L1,PTAFR,RELA,SDC1,CFTR,GUCD1,TRPM4,FOSB,CITED1,DUOX2,INPP5K,P2RX7,HCN2,P2RY6,P2RX6,P2RY11,RAPGEF3,BSG,AANAT,TLR7,EZR,AQP8,PFKFB1,TRPC3,CDO1,PER1	GO
GOMF_GLUTATHIONE_PEROXIDASE_ACTIVITY	0.00302013	0.0383363	-1.79675	20	GPX2,GSTA1,CP,PTGES,GPX4,GSTP1,GPX8,GPX3,GPX1,GSTZ1,LTC4S	GO
GOBP_NEGATIVE_REGULATION_OF_CYSTEINE_TYPE_ENDOPEPTIDASE_ACTIVITY_INVOLVED_IN_APOPTOTIC_PROCESS	0.00311348	0.0392416	-1.71538	46	KLF4,CD44,AQP1,CARD16,PLAUR,TNF,BCL2L12,THBS1,NOL3,CDKN2D,LAMP3	GO
GOBP_RECEPTOR_MEDIATED_ENDOCYTOSIS	0.00310835	0.0392416	-1.46373	244	APOE,LRP3,CAV1,CXCL16,ITGAM,ABCA2,DTNBP1,ACHE,TFR2,ARHGAP27,ADM,ANXA2,GAK,LRP2,CAV2,PROM2,ARC,EFNB2,APOC1,SDC1,MARCO,AP2S1,AP2A2,HFE,ARRB1,CTTN,RNASEK,DAB2,RAMP1,SH3GL3,TPCN2,HTR2B,CXCL8,HGS,B2M,CACNG2,MICALL1,SFRP4,EZR,SERPINE1,AP2M1,FLOT1,SYK,GRK2,PDLIM7,ITGB3,M6PR,CACNG7,PI4KB,SCRIB,ITGA4,ADRB2,CD81,HSPG2,IGF2R,CACNG3,LRP1B,EGF,LRP1,CLTA,CD14,FCMR,INSR,RAMP2,ACE2,VTN,ACKR3,DRD2,PIK3CB,HMMR,STA…	GO
GOBP_RESPONSE_TO_CORTICOSTEROID	0.00310805	0.0392416	-1.53436	152	FOS,ZFP36,GJB2,FOSL2,AQP1,SCNN1A,SGK1,GPER1,TNF,PTGS2,SCNN1D,ADM,GHSR,ANXA3,UCP2,IL1RN,ZFP36L1,PTAFR,KLF9,SDC1,FOSB,ZFP36L2,UCN,GPR83,PCK2,TGFB1,AANAT,TFAP4,TH,PFKFB1,GSK3A,REST,ALPL,EGFR,CLDN1,CDO1,DDIT4,ZNF764,AREG,PDCD7,IGFBP2	GO
GOBP_NEGATIVE_REGULATION_OF_PEPTIDASE_ACTIVITY	0.003125	0.0392941	-1.58357	109	KLF4,CD44,AQP1,CARD16,TIMP1,PLAUR,SERPINA3,TNF,BCL2L12,SERPINA11,THBS1,SERPINA1,NOL3,CDKN2D,CST3,LAMP3,CST2,SERPINA4,SERPINA5,BIN1,GPX1,ECM1,SERPINE1,GAPDH,LTF,SERPINB12,LRP1,CRB2,SERPINH1,VTN,CST1,MMP9,CSN2,UBXN1,SERPINA2,IFI6,SERPINF1,CSTB,CST4,SERPING1,VEGFA	GO
GOBP_EXTRINSIC_APOPTOTIC_SIGNALING_PATHWAY_VIA_DEATH_DOMAIN_RECEPTORS	0.0031467	0.0394741	-1.631	81	HMOX1,ICAM1,TNFAIP3,TNFRSF1A,CASP10,ATF3,TNF,THBS1,TRADD,PEA15,BAD,SP100,TNFRSF10B,DEDD2,STX4,DAB2IP,BCL2L1,ARHGEF2,GPX1,SERPINE1,GABARAP,BAG3,BMP5,NGF	GO
GOBP_ACTOMYOSIN_STRUCTURE_ORGANIZATION	0.00319458	0.0398087	-1.48497	204	KLHL41,SORBS3,MYH3,PFN1,CNN2,MYL9,TNNT1,CNN1,ARHGEF5,CCN2,S100A10,CSRP1,CARMIL1,EPB41L4A,ACTA1,ZYX,RHOC,FLII,SDC4,OBSCN,CGNL1,VPS4A,S1PR1,ARRB1,EPB41L2,INPP5K,TACR1,WNT11,OBSL1,RHPN2,RAPGEF3,MYH9,SRF,KRT8,FLNC,ARAP1,PDLIM1,ALKBH4,NEB,TTN,ASAP3,SLC9A1,TACSTD2,TESK1,NRAP,ACTL8,LIMCH1,CUL3,WASF2,SMAD3,ACTG1	GO
GOBP_DNA_DOUBLE_STRAND_BREAK_PROCESSING	0.00318841	0.0398087	1.86876	21	ATM,SLX1A,UBE2V2,NBN,RAD50,DNA2,SMARCAD1,HELQ,SLX4,RAD52	GO
GOBP_NEGATIVE_REGULATION_OF_LIPID_LOCALIZATION	0.00320663	0.0398087	-1.73158	39	NR1H2,TSPO,NFKBIA,TNF,THBS1,ABCA2,APOC1,NFKB1,IRS2,PLA2G10,PPARD,ITGB3,SHH,EGF	GO
GOBP_POSITIVE_REGULATION_OF_IMMUNE_EFFECTOR_PROCESS	0.00319818	0.0398087	-1.46505	233	NECTIN2,PYCARD,TICAM1,NFKBIZ,MAPKAPK2,MICA,ZP3,NR4A3,RARA,TNF,TRAF2,SHB,CLEC7A,MICB,GPI,ITGAM,HLA-F,IL23A,F2RL1,TNFRSF4,SLC7A5,TLR4,PTAFR,HLA-DMB,FFAR2,LAG3,CD74,SEMA7A,NOD2,RPS19,MIF,MAD2L2,HFE,SH2D1B,INAVA,STX4,P2RX7,TGFB1,HK1,ARG1,B2M,HLA-B,HLA-A,TLR7,HLA-C,RIPK2,SYK,HLA-DRA,RAET1G,STAT6,IRF5,CLNK,IL18,CD81,NOD1,HLA-H,LGALS9,PGC,KLK3,CLCF1,PHB2,CD244,SPON2	GO
GOBP_POSITIVE_REGULATION_OF_NF_KAPPAB_TRANSCRIPTION_FACTOR_ACTIVITY	0.00321062	0.0398087	-1.55601	129	PYCARD,CARD16,PRKD2,SPHK1,TNF,TRAF2,TRIM15,CLEC7A,RAB7B,CIB1,TRIM62,RNF31,TRIM8,TRADD,TLR2,TLR4,RELA,RPS6KA4,NOD2,NTRK1,HSPA1A,CARD14,STAT3,IRAK1,ARHGEF2,IRAK3,RIPK2,IRAK2,TRIM38,LTF,NTS,TRAF1,IL18,TRIM22,NOD1,LGALS9,S100A8,MID2,ZBTB7A,TRIM5,PLCG2,RIPK3	GO
GOCC_AZUROPHIL_GRANULE	0.00324823	0.0401818	-1.53794	148	PIGR,ANXA11,PYCARD,NFAM1,IRAG2,BRI3,SERPINA3,TUBB4B,DPP7,PTGES2,SYNGR1,ARL8A,STOM,ANXA2,OLFM4,CTSC,PRKCD,ATP6V0C,NAPRT,GRN,LYZ,NPC2,ORM2,ARG1,LAMTOR1,TOLLIP,TOM1,CYB5R3,TUBB,ARSA,DNAJC5,DYNC1H1,DSN1,ACP3,PRTN3,CEACAM6,VCP,HLA-H,B4GALT1,STXBP2	GO
GOBP_PROTEIN_LOCALIZATION_TO_CELL_PERIPHERY	0.00326167	0.0402549	-1.40764	341	PKP3,PLEKHF1,LYPD1,RANGRF,CRB3,EHD2,RAB34,TNFRSF1A,ARHGEF16,SLC1A1,GPER1,TNF,ANK2,LAMA5,S100A10,FGF13,CAV1,KRT18,SPTBN4,CIB1,ABCA2,HRAS,PACS2,WDR72,ZDHHC8,FLNA,GHSR,EHD4,GAK,ACTB,VAMP2,RHBDF2,VPS4A,ARFRP1,NKD2,TAMALIN,JUP,PLK1,MYADM,NHERF2,SIRT6,SQSTM1,EPB41L2,ATP1B1,STX4,GRIN2A,EPHA2,AGR2,INPP5K,RHOG,DAB2,MMP14,RILPL1,PPIL2,TGFB1,GRIN2C,LIN7B,RAMP1,BSG,BCL2L1,GRIP2,NUMA1,CACNG2,ABI3,EZR,ATP1B3,P…	GO
GOMF_INSULIN_LIKE_GROWTH_FACTOR_BINDING	0.0033299	0.0410022	-1.79943	19	KAZALD1,CCN2,IGFBP4,LRP2,IGFBP1,IGFBP6,ITGB3,IGF2R,IGFBP2,INSR,ITGB4,IGFBP3	GO
GOBP_MESODERM_DEVELOPMENT	0.0033453	0.041003	-1.56173	123	KLF4,MESP2,YAP1,FOXC1,IRX3,TRIM15,ETS2,GPI,MESP1,GJA1,OSR1,ARMC5,AMH,ZFP36L1,OVOL1,FGFR2,EPHA2,FOXH1,TIE1,TBX20,WNT11,SECTM1,SRF,TEAD2,CTDNEP1,SMO,TBX19,ITGB3,NCLN,AXIN1,GDF11,IKZF1,SHH,SMAD3,TCF15,HMGA2,ITGB4,CRB2,HES7,TBX6,WNT3,TAF10,POU4F1,NODAL,INHBA,SSBP3,PRKACA,BMP7,NOG,VEGFA,DKK1,LHX2,APELA	GO
GOBP_REGULATION_OF_WNT_SIGNALING_PATHWAY	0.0033402	0.041003	-1.41877	322	APCDD1,TPBGL,SFRP5,TAX1BP3,HECW1,LZTS2,ADGRA2,LGR6,TNFAIP3,FERMT1,YAP1,CCN4,RSPO4,EGR1,SOX13,APOE,WNT10B,SCEL,IGFBP4,CAV1,TLE3,FRZB,MESP1,CHD8,MDFI,DDIT3,TLE5,SMARCA4,SPEF1,LYPD6,EMD,TLR2,NKD2,LATS2,IGFBP1,ATP6V0C,FZD7,SOX9,JUP,TRPM4,MAD2L2,BMP2,NFKB1,NRARP,TCF7L1,CITED1,SOX2,IGFBP6,TLE6,FGFR2,NOTCH1,DAB2,WNT11,TGFB1,TMEM88B,DAB2IP,BMAL1,CTDNEP1,RSPO2,SFRP4,RBPJ,ADNP,GSK3A,BAMBI,CSNK1G2,WWTR1,TSK…	GO
GOBP_DETOXIFICATION	0.00337799	0.0413089	-1.54257	137	PTGS1,DUOX1,GPX2,GSTA1,APOE,MT2A,SLC22A3,PTGS2,SLC29A4,CP,RDH12,MUC2,PTGES,MTARC2,GPX4,CYGB,MT1M,MT3,AIFM2,DUOX2,SELENOW,GSTP1,GPX8,SOD3,GPX3,FBLN5,HBA1,GPX1,SLC15A2,PXDNL,PIM1,AQP8,TXNRD3,MT1F,GSTZ1,MT1E,PRDX1,MT1X,LTC4S,RAB40B,NOS3,SLC22A18,HBG2,MT1G	GO
GOBP_SCHWANN_CELL_DIFFERENTIATION	0.0033886	0.041344	-1.69682	48	LAMB2,MAPK3,NAB2,HRAS,MAP2K2,CNTNAP1,RELA,ADGRG6,FA2H,NCMAP,EGR2,ERBB2,GPC1,LGI4,ITGB4,SIRT2,SH3TC2,NDRG1,DAG1,ERBB3,COL6A1	GO
GOBP_MOLTING_CYCLE	0.00343936	0.041633	-1.58449	107	APCDD1,PKP3,FERMT1,FOXI3,WNT10B,TNF,LAMA5,KRT16,PTGS2,WNT10A,TRADD,SOX21,FOXQ1,EPS8L3,SOX9,RELA,PLA2G10,FGFR2,FA2H,NOTCH1,NUMA1,BMAL1,FOXE1,RBPJ,SMO,TSKU,EGFR,PER1,DNASE1L2,NAGLU,SHH,PDGFA,TMEM79,MSX2	GO
GOBP_POSITIVE_REGULATION_OF_BINDING	0.00343936	0.041633	-1.5846	107	RIPOR2,PLAUR,FOXC1,APOE,RARA,HES1,ACD,CLDN5,ANXA2,SUMO4,BMP2,GPSM1,H1-0,HFE,EDF1,EIF3C,BLK,GMNN,TWIST1,B2M,CDT1,HMBOX1,BAMBI,FLOT1,RIPK2,EIF4G1,NGF,ADD1,DAZAP2,TCF7L2,EGF,LRP1,PIN1,SIRT2,VTN,MMP9,NIBAN2	GO
GOBP_POSITIVE_REGULATION_OF_PROTEIN_CONTAINING_COMPLEX_ASSEMBLY	0.00344345	0.041633	-1.48556	192	NR1H2,CDC42EP1,PYCARD,PFN1,GBP2,FERMT1,MLST8,CDC42EP2,ARHGEF5,WNT10B,TNF,CARMIL2,HRK,NCKAP1L,CLEC7A,CARMIL1,RHOC,CDK5RAP2,BAIAP2L1,CAPG,AJUBA,TLR4,ARL2,MECP2,PINK1,CTTN,BIN1,HSPA1A,CDH17,TGFB1,DCTN1,STUB1,TP53,DAB2IP,BAIAP2L2,NUMA1,BMF,CDC42EP4,ANKRD53,SYK,EIF4G1,TRABD2B,PSRC1,VCP,VASP,FES,TLR6	GO
GOBP_REGULATION_OF_STEM_CELL_PROLIFERATION	0.00342274	0.041633	-1.618	80	OVOL2,FERMT1,YAP1,WNT10B,GJA1,THPO,HMX2,ZFP36L1,SOX9,LTBP3,SFN,OVOL1,CITED1,SIRT6,NOTCH1,WNT11,CDKN2C,TGFB1,TP53,ELL3,PIM1,RBPJ,NFIB,RUNX2,SHH,FBLN1,HMGA2	GO
GOBP_RUFFLE_ASSEMBLY	0.00348082	0.0418426	-1.70331	44	ICAM1,EPS8L1,PFN1,SH3BP1,CARMIL2,CAV1,HRAS,EPS8L2,EPS8L3,AIF1L,INPP5K,RHOG,ABI3,TACSTD2,RCC2	GO
GOBP_SEQUESTERING_OF_CALCIUM_ION	0.00348427	0.0418426	-1.55478	125	GP1BB,LYN,GPER1,ANK2,CX3CL1,RYR1,NOL3,DDIT3,FLNA,HTR2C,SLC8B1,SLC25A23,APLNR,JPH3,PLCB3,HRC,MCOLN1,P2RX7,P2RY6,TGFB1,CHERP,TPCN2,HTR2B,CXCL10,PLCD1,DIAPH1,CYBA,UBASH3B,ITPR3,ITGB3,XCR1,PLN,JPH2,LCK,PLCB2,CASQ1,DRD2,BAX,PLCG2,F2R,PLCH2,ERO1A	GO
GOCC_CYTOSOLIC_SMALL_RIBOSOMAL_SUBUNIT	0.00347946	0.0418426	-1.7099	42	RPS28,RPS19,RPS16,RPS26,RPS15,RPS2,RPS20,RPS11,RPS9,UBA52,RPSA,RPS21,RPS27A,FAU,RPS10,RPS27,RPS5,RPS15A,RPS12,EIF2D,RPS3,RPS8,RPS13,RPS14,RPS23,RACK1,RPS3A,RPS6,RPSA2,RPS17,RPS7,RPS24,RPS18,RPS25	GO
GOBP_REGULATION_OF_BONE_REMODELING	0.00351527	0.0421202	-1.69351	48	CALCA,SPP1,TNFAIP3,SLC4A2,GJA1,LTBP3,S1PR1,GPR137,P2RX7,CLDN18,UBASH3B,CSK,SYK,ITGB3,EGFR,IL20RA	GO
GOBP_ACUTE_PHASE_RESPONSE	0.00361254	0.0431889	-1.71536	41	APCS,SIGIRR,FN1,SERPINA3,TNF,CD163,SERPINA1,PTGS2,TFR2,SAA1,PTGES,ORM2,REG3A,CEBPB,SAA2,IL1A	GO
GOBP_CENTRAL_NERVOUS_SYSTEM_NEURON_DIFFERENTIATION	0.00368429	0.0439483	1.47105	171	AGBL4,ISL1,LHX4,C21orf91,ID4,NPY,SCYL2,CHD5,TOX,GLI3,ELAVL4,SCYL3,MAP2,DCC,FOXN4,AGTPBP1,TAOK1,EPHA4,ATP7A,TTC21B,SECISBP2,MTPN,PALS1,BMPR1A,SLC25A46,SLC4A10,TCTN1,PAFAH1B1,PAX6,FBXO45,PTEN,PEX5	GO
GOBP_B_CELL_RECEPTOR_SIGNALING_PATHWAY	0.00373823	0.0444229	-1.65462	56	NFATC2,NFAM1,LYN,NFKBIZ,NFKBIA,NCKAP1L,SH2B2,NFKB1,GPS2,LPXN,BLK,SYK,BCAR1,PRKCB,CD79A,CD81,CMTM3,LCK,FCMR,RFTN1,BLNK,TEC,BAX,PLCG2	GO
GOBP_POSITIVE_REGULATION_OF_REACTIVE_OXYGEN_SPECIES_METABOLIC_PROCESS	0.00374902	0.0444229	-1.64341	65	ZC3H12A,TSPO,ZNF205,THBS1,CLEC7A,ITGAM,F2RL1,TLR4,PRKCD,GRIN1,GSTP1,TGFB1,TP53,CYBA,PDGFB,SYK,EGFR,SLC5A3,TLR6,DUOXA2,AGTR1,ACE2,PLCG2,RIPK3,ROMO1	GO
GOMF_TRANSCRIPTION_COREGULATOR_BINDING	0.0037416	0.0444229	-1.56885	113	MYC,FOS,NR1D1,KLF4,HMGA1,PHF1,RARA,HES1,SREBF1,SIX1,HDAC5,JUND,SMARCA4,FLYWCH1,BCL6,THAP7,NR5A2,RELA,PER3,TWIST1,TEAD2,HDAC3,PPARD,FAM89B,STAT6,PER1,ZBTB17,CTBP1,SMAD3,ELOB,EPAS1,RPL23,CTCF,RUNX3,GATA6,ZBTB7A,NEK6,SMARCD3,CREB3	GO
GOBP_NUCLEOSIDE_TRIPHOSPHATE_METABOLIC_PROCESS	0.00380443	0.0449799	-1.44121	259	IER3,MYH3,TREX1,TSPO,MLST8,ENO2,TAFAZZIN,JMJD8,ATP5F1D,NDUFS8,NDUFB7,HK3,GPI,ENO3,UCP2,ALDOA,BAD,ATP6V0C,ARL2,UQCC3,OGDHL,SLC4A4,PINK1,UCKL1,SLC2A6,SIRT6,ATP1B1,NDUFS7,P2RX7,HSPA1A,ATP6,ALDOB,TGFB1,HK1,DNAJC30,STAT3,PFKP,GAPDH,VPS9D1,PFKFB1,EIF6,ND4,ND5,ND1,NME4,NUPR1,NADK,RHOQ,GALK1,PKM,HDAC4,DDIT4,ND6,ND4L,VCP,FBP1,DGUOK,ATP5MC2,NUDT2,INSR,ATP8,STOML2,SDHA,ATP6V1B1,TPI1,ZBTB7A,NDUFA11,MLXIPL,NM…	GO
GOBP_REGULATION_OF_CELL_GROWTH	0.00383113	0.045096	-1.38509	385	OSGIN1,NEDD4L,SIPA1,SPP1,ADAM15,MFSD2A,FN1,YAP1,KAZALD1,TSPYL2,SGK1,MLST8,APOE,SPHK1,IGFBP4,RTN4R,NPPB,EXOSC4,FGF13,CXCL16,CCDC85B,FRZB,CIB1,EGLN2,CDKN2D,NAIF1,GJA1,SMARCA4,MELTF,BCL6,SUPV3L1,IGFBP1,RNF157,CPNE9,LPAR3,MECP2,PRR5,SYT3,SEMA7A,SFN,DNAJB2,MAD2L2,MT3,UCN,CTTN,BTG1,HSPA1A,CRABP2,DAB2,WNT11,MMP14,CDKN2C,INO80,TRPV2,TGFB1,TP53,LAMTOR1,CXCR4,SRF,LTBP4,RGS2,ADNP,GSK3A,MSX1,PML,EGFR,RERG,EI…	GO
GOBP_REGULATION_OF_MYOBLAST_DIFFERENTIATION	0.00382947	0.045096	-1.63902	67	RANBP3L,KLHL41,RIPOR2,TNF,DDIT3,ACTB,SMARCA4,ZFP36L1,SOX9,BTG1,NOTCH1,TGFB1,CXCL10,PPARD,FLOT2,IL18,MYOD1,BOC,SMYD1,SMARCB1,ID3,EID2B,SMARCD3,RBM24,IGFBP3	GO
GOBP_LONG_CHAIN_FATTY_ACID_METABOLIC_PROCESS	0.00385774	0.045173	-1.5904	98	PTGS1,PLA2G4C,CYP2E1,PTGR1,MGLL,GSTA1,SLC27A3,PTGES2,ALOXE3,PTGS2,CYP1A1,ABHD12,SLC27A4,GPX4,PLA2G10,GSTP1,FAAH,GPX1,ASAH2,CYP4F12,ALOX12B,CYP2B6,QKI,GSTM4,SLC27A1,CYP2C19,LTC4S,GLYATL2,SLC27A5,ELOVL3,ADTRP,ACOT7,ACSL5,ABCD1	GO
GOBP_NUCLEOTIDE_BINDING_OLIGOMERIZATION_DOMAIN_CONTAINING_2_SIGNALING_PATHWAY	0.00386303	0.045173	-1.78047	18	NFKBIA,TNFAIP3,TLR4,RELA,NOD2,INAVA,HSPA1A,RIPK2	GO
GOBP_REGULATION_OF_CELLULAR_RESPONSE_TO_GROWTH_FACTOR_STIMULUS	0.00385384	0.045173	-1.41464	306	NBL1,TGFB1I1,OVOL2,CREB3L1,ADGRA2,TGFBR3L,FERMT1,PRKD2,ITGA5,SMAD6,HES1,GIPC1,PCSK6,FGFBP1,THBS1,NOTCH2,GDF15,PTP4A3,SAP30L,CHRD,CCN1,BRMS1,SPRED3,LRP2,CAV2,LATS2,FKBP8,JCAD,SPRY2,NPNT,BMP2,CITED1,MT3,NOTCH1,SMAD5-AS1,HSPA1A,HES5,TBX20,STUB1,TP53,DAB2IP,NUMA1,HGS,LTBP4,SFRP4,RBPJ,BAMBI,MSX1,ITGB3,SPRED1,FAM89B,LRG1,STK11,PRKCB,AGTR2,FGF16,AXIN1,EMILIN1,NKX2-1,SLC2A10,RUNX2,CYFIP2,EID2,CHRDL2,ONEC…	GO
GOBP_REGULATION_OF_GTPASE_ACTIVITY	0.00387158	0.0451741	-1.44188	258	NGEF,RIPOR2,EPHB3,RGS11,GRTP1,AGAP9,TAX1BP3,PRKG1,SH3BP1,ARHGEF16,SGSM2,ARHGEF5,RTN4R,S100A10,CX3CL1,TBC1D3C,AGAP3,HRAS,ARHGAP27,DOCK6,STMN3,ODAM,CAV2,FOXJ1,F2RL1,PROM2,SLC27A4,RGS1,AGAP7P,AGAP2,ARL2,CCL2,TBC1D17,SGSM1,GPSM1,NTRK1,PREX1,ARHGAP9,EPHA2,ALS2CL,RHOG,AGAP5,WNT11,CCL22,DAB2IP,RAPGEF3,PLXNB1,SGSM3,GMIP,DVL3,TBC1D10B,ARAP1,ARHGEF19,FGD2,ASAP3,SCRIB,PRTN3,PLXNB2,TBC1D9B,RCC2,CCL20,ARHGAP4…	GO
GOBP_REGULATION_OF_TISSUE_REMODELING	0.00389451	0.0453426	-1.62729	69	CALCA,SPP1,TNFAIP3,SLC4A2,CST3,IL23A,GJA1,LTBP3,RUNX1,S1PR1,GPR137,P2RX7,TGFB1,TP53,CLDN18,UBASH3B,CSK,SYK,ITGB3,EGFR,IL20RA,FLT4,IL18,CARTPT,INPP5D,IL12B,PPARGC1B,ADAM8,BCR,PLEKHM1	GO
GOBP_BONE_RESORPTION	0.0039158	0.0453969	-1.64436	62	CALCA,SPP1,IHH,TNFAIP3,SLC4A2,LTBP3,S1PR1,GPR137,P2RX7,TCIRG1,CLDN18,UBASH3B,CSK,SYK,ITGB3,EGFR,IL20RA,ADRB2,CARTPT,NCDN,INPP5D	GO
GOMF_PEPTIDASE_ACTIVATOR_ACTIVITY	0.00391616	0.0453969	-1.65854	55	PYCARD,FN1,CASP1,PRSS22,TIMM50,CAV1,ADRM1,PCOLCE,BAD,CTSC,DMWD,PINK1,CTSH,TGFB1,PSENEN,VCP,CTSS,NOD1,FBLN1,MAL	GO
GOBP_TIGHT_JUNCTION_ORGANIZATION	0.00394268	0.0456054	-1.61874	76	TNF,OCEL1,ESAM,CLDN3,CLDN5,LSR,PECAM1,CLDN9,CLDN6,ARL2,CLDN15,MYO1C,EPHA2,WNT11,TBCD,CLDN23,SRF,CLDN18,GRHL2,CLDN1,SVEP1,CLDN11,ACTG1,CLDN4,RAMP2,MICALL2,ACVRL1,POF1B	GO
GOBP_PYRIDINE_CONTAINING_COMPOUND_CATABOLIC_PROCESS	0.00395169	0.0456108	-1.58757	96	IER3,TREX1,MLST8,ENO2,PNP,JMJD8,HK3,GPI,ENO3,UCP2,ALDOA,ARL2,OGDHL,SLC4A4,SLC2A6,SIRT6,P2RX7,ALDOB,HK1,STAT3,PFKP,GAPDH,PFKFB1,EIF6,NUPR1,GALK1,PKM,HDAC4,DDIT4,FBP1,INSR,TPI1,ZBTB7A,MLXIPL,NUDT13,QPRT,PGAM1,COL6A1,PRKACA,PRXL2C,ADPGK,PFKL,NCOR1,LDHA,TRIM63,HKDC1,PGK1,ENO1	GO
GOBP_REGULATION_OF_PROGRAMMED_NECROTIC_CELL_DEATH	0.0039604	0.0456128	-1.74728	31	BOK,TSPO,CAV1,NOL3,BIRC3,RNF31,TP53,ARHGEF2,NUPR1,YBX3,MUTYH,RIPK3,CASP8,ADPRS,PARP1	GO
GOBP_HEMATOPOIETIC_OR_LYMPHOID_ORGAN_DEVELOPMENT	0.00399059	0.0456653	-1.58875	95	BCL3,EPHB3,NFKB2,LTBR,PKN1,NFKBIZ,ARTN,HES1,MAPK3,FOXI3,SIX1,MAP2K2,LTB,MAD1L1,PDPN,CCNB2,CDH17,TGFB1,TP53,SRF,FOXE1,FOXL1	GO
GOBP_SUBSTRATE_ADHESION_DEPENDENT_CELL_SPREADING	0.00397437	0.0456653	-1.58325	99	EPHB3,EFNA1,FN1,LAMA5,S100A10,CARMIL1,CIB1,FLNA,OLFM4,AXL,MELTF,PDPN,FZD7,TYRO3,MYADM,PREX1,LPXN,DAB2,PARVB,ITGB7,ITGB3,NTN4,GBP1,TACSTD2,ITGA4,RCC2,TESK1,CASS4,NEDD9,FBLN1,CSPG5,PARVA	GO
GOCC_ACTIN_FILAMENT	0.00398226	0.0456653	-1.55752	116	PDLIM3,SPECC1,ACKR2,GAS2L1,KPTN,INF2,CARMIL1,ACTA1,PDLIM4,SPTBN4,WHRN,SHROOM4,FLNA,ACTB,SH2B2,AIF1L,KEAP1,MYO1C,CTTN,TPM4,VPS18,MICAL2,EZR,DIAPH1,PDLIM1,PDLIM7,CORO1B,RHOQ,MISP,PSTPIP2,GDPD2,ACTL8,ACTG1,ACTL9,POTEE,POF1B,MYO9B,WAS,DPYSL3,PAK1	GO
GOBP_NEGATIVE_REGULATION_OF_COLD_INDUCED_THERMOGENESIS	0.00400305	0.04571	-1.69434	46	NR1H2,NR1D1,ID1,WNT10B,TLE3,DDIT3,TFE3,TLR4,NOTCH1,ATF4,BMAL1,RBPJ,STK11,QKI	GO
GOBP_REGULATION_OF_WOUND_HEALING	0.00402778	0.0458015	-1.54088	127	APCS,TNFRSF12A,DUOX1,PRKG1,PLAUR,TNFAIP3,FERMT1,CCN4,APOE,TNF,THBS1,CAV1,C1QTNF1,CLEC7A,CLDN3,HRAS,ANXA2,F2RL1,PRKCD,AJAP1,USF1,TSPAN8,DUOX2,REG3A,CXCR4,F12,SERPINE1,UBASH3B,PDGFB,PROC,FOXA2,CLDN1,SH2B3,EMILIN1,SLC12A2,SMAD3,ACTG1,TBXA2R,PDGFA,PLG,CLDN4,EPPK1,NOS3,VTN,ADTRP,F2R,FIGNL2,OCLN,PLAU,INSL3	GO
GOMF_PROTEASE_BINDING	0.0040282	0.0458015	-1.54089	130	PYCARD,CARD16,TIMP1,FN1,TNFAIP3,CASP1,VWF,TNF,THBS1,RAD23A,SERPINA1,ADRM1,NOL3,FURIN,ACR,CST3,ANXA2,F2RL1,SERPINA5,TYSND1,PINK1,MIF,NDUFS7,BIN1,NFRKB,TP53,ADAMTS4,DVL3,ECM1,SERPINE1,ADAMTSL4,FLOT1,RIPK2,TTN,ITGB3,FLOT2	GO
GOCC_LATERAL_PLASMA_MEMBRANE	0.00406342	0.0461039	-1.63178	68	GJB2,FGF13,CLDN3,GJA1,CLDN5,NKD2,ARL2,CLDN15,DVL1,MYO1C,ATP1B1,TBCD,C1QTNF5,NUMA1,CLDN18,ATP1A1,CLDN1,SNTA1,AXIN1,TACSTD2,ATP1B2,SLC12A2,DSG1,CLDN4,PKD1,VANGL2,ATP6V1B1,DRD2,SLC16A1,GPSM2,ERBB3,CLDN7,SLC16A3	GO
GOBP_REGULATION_OF_CANONICAL_WNT_SIGNALING_PATHWAY	0.00408439	0.0462436	-1.44539	248	TPBGL,SFRP5,HECW1,LZTS2,ADGRA2,LGR6,FERMT1,YAP1,EGR1,SOX13,APOE,WNT10B,SCEL,IGFBP4,CAV1,TLE3,FRZB,MESP1,CHD8,DDIT3,TLE5,LYPD6,EMD,NKD2,LATS2,IGFBP1,FZD7,SOX9,JUP,TRPM4,MAD2L2,BMP2,NFKB1,NRARP,SOX2,IGFBP6,TLE6,FGFR2,NOTCH1,DAB2,WNT11,TGFB1,TMEM88B,DAB2IP,BMAL1,CTDNEP1,RSPO2,SFRP4,RBPJ,ADNP,GSK3A,BAMBI,CSNK1G2,WWTR1,EGFR,STK11,AXIN1,VCP,TCF7L2,AMFR,KREMEN1,OTUD5,SHH,IGFBP2,SMAD3,EGF,PIN1,TMEM88,FRM…	GO
GOMF_ENZYME_INHIBITOR_ACTIVITY	0.00415315	0.0469227	-1.39371	354	HSPB1,CARD16,TIMP1,GBP2,CST6,SERPINA3,TFPI2,CAMK2N2,WFDC2,SERPINA11,ITIH3,THBS1,CAV1,SERPINA1,TPRN,ELFN1,CIB1,PPP1R1A,CDKN2D,FURIN,CST3,ANXA2,TEN1,ANXA3,COL28A1,ITIH1,TRIB1,APOC1,CST2,PPP1R11,SERPINA4,SPRY2,SERPINA5,SFN,PPP1R26,GPS2,PPP1R37,UCN,ARRB1,SPINK1,SOCS3,BIN1,PPP1R1B,NOTCH1,CDKN2C,BIRC5,SLPI,SPINK13,ITIH6,AKT1S1,OAZ1,SNCB,SERPINE1,RGS2,GAPDH,LCN1,PPP1R12C,SMO,SPRED1,PPP1R14D,NGF,ITIH2,OT…	GO
GOBP_EPITHELIAL_TO_MESENCHYMAL_TRANSITION	0.00416737	0.046984	-1.50028	168	TGFB1I1,OVOL2,S100A4,EFNA1,ADAM15,TGFBR3L,FOXC1,TRIM28,TRIM62,FLNA,SPRED3,PDPN,SOX9,SP6,SPRY2,NOTCH4,MAD2L2,BMP2,FGFR2,NOTCH1,DAB2,TBX20,WNT11,PEF1,TGFB1,DAB2IP,TWIST1,JAG1,ELL3,FOXF2,RBPJ,BAMBI,WWTR1,MSX1,BMP5,FOXA2,SPRED1,LRG1,QKI,NKX2-1,MCRIP1,TCF7L2,AKNA,FAM83D,SMAD3,WNT16,USF3,HMGA2,LOXL2,KAT8,MSX2,CRB2,ACVRL1,TCOF1,HAS2,ADAM8,SPRY1,IL17RD,DAG1,HEYL,TGFBR2,TGFB2,BMP7,SDHAF2,HPN,NOG	GO
GOBP_REGULATION_OF_PEPTIDYL_TYROSINE_PHOSPHORYLATION	0.00418732	0.0471095	-1.47674	190	LIF,LYN,CD44,EFNA1,NCF1,TNFRSF1A,CTF1,ITGA5,MLST8,CBLC,HES1,TNF,HSF1,CAV1,GPRC5A,LONP1,PDGFC,IL23A,EHD4,PECAM1,TNFRSF18,IL31RA,ZGPAT,PRKCD,TGFA,CD74,CHMP6,NOD2,MIF,SPINK1,SOCS3,HES5,TGFB1,TP53,ARHGEF2,ADNP,RIPK2,SYK,ITGB3,EGFR,BST1,IL18,CASS4,NEDD9,AREG,CLCF1,EGF,PDGFA,SEMA4D,VTN,IL12B,MVP,PLCG2,DLG4,SRCIN1,TNK2	GO
GOMF_CHROMATIN_DNA_BINDING	0.00420974	0.0472623	-1.52661	136	NR1H2,H2AC19,H2AX,KLF4,TOX3,WBP2,RARA,HSF1,HR,MBD3,ACTB,SMARCA4,BCL6,RELA,MECP2,H1-0,SIRT6,NOTCH1,PCBP2,STAT3,VAX1,SRF,HDAC3,CEBPB,GRHL2,VAX2,H2AC20,H1-10,PER1,RUNX2,ATOH1,REPIN1,TOX2,SMAD3,H1-2,MYOD1,HMGA2,KDM6A,H1-3,SBNO2,SMARCB1,CTCF	GO
GOBP_MAINTENANCE_OF_LOCATION	0.00423289	0.0473896	-1.4062	315	GP1BB,ZC3H12A,PLA2G4C,NR1H2,LDAF1,NBL1,LYN,TSPO,CHCHD10,NFKBIA,HILPDA,APOE,NFKBIE,GSN,GPER1,TNF,ANK2,CX3CL1,SREBF1,CAV1,RYR1,NOL3,MDFI,CIZ1,DDIT3,FLNA,HTR2C,TAF8,SLC8B1,SP100,CIDEC,ARL2,ALKBH7,FFAR2,SLC25A23,APLNR,PINK1,JPH3,NFKB1,NPC2,PLA2G10,PLCB3,HRC,MCOLN1,P2RX7,P2RY6,TGFB1,HK1,CHERP,TPCN2,HTR2B,KDELR1,CXCL10,GET4,PLCD1,DIAPH1,CYBA,UBASH3B,PPARD,ITPR3,ITGB3,PML	GO
GOMF_E_BOX_BINDING	0.00423882	0.0473896	-1.66433	52	MYC,NR1D1,BHLHE41,MITF,HES1,BHLHE40,ATOH8,ASCL1,TWIST1,BMAL1,TFAP4,BHLHA15,PER1,ATOH1,TCF15,MYOD1,CIART,NEUROG2,ASCL2	GO
GOBP_CELLULAR_RESPONSE_TO_CARBOHYDRATE_STIMULUS	0.00424776	0.0473905	-1.52474	146	PIM3,ICAM1,NR1D1,RAB11FIP5,NCF1,GPER1,COLEC12,CLEC7A,CLTRN,PTPRN,SMARCA4,ANO1,UCP2,ZFP36L1,BAD,CFTR,TRPM4,IRS2,STX4,PCK2,TGFB1,SRF,GPX1,TH,MAPK13,MAP2K3,FOXA2,NADK,PRKCB,NPTX1,PLA2G6,CMA1,FBP1,VSNL1,GHRL,LIN28A,ERN1,SMAD3,SIDT2,RAB11B,GATA4,C2CD2L,SMARCB1,KCNJ11,MLXIPL	GO
GOBP_COPII_COATED_VESICLE_CARGO_LOADING	0.00427027	0.0474427	1.85881	18	SEC24D,SURF4,SAR1A,SEC23A,SEC23B,MIA3,RAB1A,CIDEB,SAR1B,SEC24A,SEC24B	GO
GOBP_NEGATIVE_REGULATION_OF_PHOSPHORUS_METABOLIC_PROCESS	0.00427605	0.0474427	-1.39032	349	ZC3H12A,IER3,HSPB1,PYCARD,LYN,PRKG1,PKN1,TSPO,CBLC,APOE,CAMK2N2,TNF,CAV1,NCKAP1L,GPRC5A,CIB1,DTNBP1,CDKN2D,DUSP1,DBNDD2,TRIB1,LATS2,APOC1,ZGPAT,PRKCD,FKBP8,SPRY2,CHMP6,SFN,PLK1,MYADM,BMP2,IRS2,DVL1,SPINK1,PARD6A,SIRT6,SOCS3,PPP1R1B,GSTP1,INPP5K,ALDOB,CDKN2C,TGFB1,TP53,STAT3,INPP5J,DAB2IP,AKT1S1,IRAK3,TFAP4,DUSP10,RGS2,ADNP,UBASH3B,PFKFB1,GSK3A,DUSP3,WWTR1,SMO,PDGFB,MASTL,FOXA2,SPRED1,EIF4G1,DBNDD…	GO
GOCC_MICROBODY_MEMBRANE	0.00427908	0.0474427	1.66307	64	ABCD2,PEX5L,ACSL3,AGPS,PEX1,CAT,ABCD3,PNPLA8,PEX7,FNDC5,GNPAT,NBR1,FAR1,RAB8B,PEX3,ATAD1,ALDH3A2,PEX5,ACOX1,TMEM135,HSD17B4,GDAP1,ACBD5,PEX19,PECR,SLC25A17,PEX2,MGST1,HMGCR	GO
GOBP_POSITIVE_REGULATION_OF_GTPASE_ACTIVITY	0.00432146	0.0478134	-1.47359	192	NGEF,RGS11,GRTP1,AGAP9,TAX1BP3,SH3BP1,ARHGEF16,SGSM2,ARHGEF5,RTN4R,S100A10,CX3CL1,TBC1D3C,AGAP3,HRAS,DOCK6,ODAM,CAV2,FOXJ1,F2RL1,SLC27A4,RGS1,AGAP7P,AGAP2,CCL2,TBC1D17,SGSM1,NTRK1,PREX1,EPHA2,RHOG,AGAP5,WNT11,CCL22,RAPGEF3,PLXNB1,SGSM3,GMIP,DVL3,TBC1D10B,ARAP1,ARHGEF19,ASAP3,SCRIB,PRTN3,TBC1D9B,CCL20	GO
GOCC_SPECIFIC_GRANULE_LUMEN	0.00435477	0.0480825	-1.65149	55	CXCL1,CTSD,CNN2,SPTAN1,OLFM4,JUP,LYZ,NFKB1,GHDC,PDXK,ORM2,SLPI,ARG1,TOLLIP,B2M,LRG1,GSDMD,LTF,CRISP3,LCN2,QSOX1	GO
GOBP_REGULATION_OF_REPRODUCTIVE_PROCESS	0.00438027	0.0482642	-1.48047	182	SYCP2,LIF,GPR3,TIMP1,OVGP1,ZP3,HYAL3,SHB,FZR1,CIB1,DUSP1,GJA1,PKMYT1,NPM2,PTAFR,SOX9,MAPK15,ARHGDIB,CLXN,PLA2G10,OVOL1,SPINK1,TACR1,CACNA1H,BCL2L1,SPINK13,JAG1,MYH9,RBPJ,DHX37,MSX1,NUPR1,STK11,YBX3,IL1A,ANAPC2,SHH,SYDE1,B4GALT1,UMODL1,SEMG1,CCR6,INSR,MSX2,CDC20,SIRT2,P2RY1,RNASE10,ANAPC15,BAX,OXTR,DDB1,ANKRD31,FBXO43,NODAL,SERPINF1,GCM1,INHBA,ANAPC11,ASTL,NLRP5,BMP7,TRIP13,PDE3A,PAEP,STK3,VEGFA,A…	GO
GOBP_REGULATION_OF_RUFFLE_ASSEMBLY	0.00440226	0.0484067	-1.72877	31	ICAM1,EPS8L1,PFN1,CARMIL2,CAV1,HRAS,EPS8L2,EPS8L3,RHOG,ABI3,TACSTD2,RCC2	GO
GOBP_NEGATIVE_REGULATION_OF_HORMONE_SECRETION	0.00445871	0.0489268	-1.62993	65	PIM3,LIF,RAB11FIP5,TSPO,SREBF1,GJA1,GHSR,UCP2,F2RL1,FFAR2,UCN,IRS1,RAB11FIP1,CHGA,REST,ADORA1,RAB11FIP3,FAM3D,VSNL1,NMB,GHRL,MTNR1B,PSMD9,CARTPT,DRD2,KCNJ11,INHA,OSM,INHBA,SYTL4,PFKL,GNAZ,EDN1,CRY2	GO
GOBP_NEGATIVE_REGULATION_OF_VIRAL_PROCESS	0.00447478	0.0490025	-1.59047	85	APCS,ZFP36,IFITM2,OASL,TNIP1,GSN,TNF,TRIM15,IFITM3,CSNK2B,APOBEC3B,TRIM11,TRIM28,TRIM62,TRIM8,LY6E,FAM111A,IFITM1,TRIM10,INPP5K,SLPI	GO
GOBP_GLIAL_CELL_DIFFERENTIATION	0.004497	0.0490448	-1.43765	252	LIF,SLC45A3,LAMB2,NR1D1,BOK,LYN,DUSP15,SOX13,HES1,MAPK3,TNF,ABCA2,NAB2,HRAS,MAP2K2,ANO1,CNTNAP1,TLR2,TLR4,PRDM8,ASCL1,SOX9,RELA,MECP2,NKX6-2,GRN,BMP2,ADGRG6,SOX2,FA2H,BIN1,TP73,NOTCH1,HES5,CDKN2C,NCMAP,DTX1,TGFB1,STAT3,VAX1,CXCR4,EGR2,DUSP10,VIM,CSK,SMO,ROR2,EGFR,METRN,CNP,QKI,NKX2-1,NFIB,NAGLU,LARGE1,SHH,SLC8A3,LIN28A,ACAN,CLCF1,LRP1,ERBB2,GPC1,CSPG5,MAL,EMX1,LGI4,ITGB4,SIRT2,VTN,S100A8,SOX1,SOX…	GO
GOCC_ACTIN_FILAMENT_BUNDLE	0.00449321	0.0490448	-1.57772	93	PDLIM3,GAS2L1,CNN2,MYL9,FHL3,FLNB,SEPTIN9,TLNRD1,ACTA1,ZYX,PDLIM4,SHROOM4,FLNA,SPEF1,SH2B2,MYO1C,TPM4,MYH9,SYNPO,BAG3,PPP1R12C,PDLIM1,PDLIM7,CORO1B,ASB2,ABLIM3,AFAP1L1,RFLNA,ACTL8,LIMCH1,TRIP6,ACTA2,FHOD1	GO
GOMF_CELL_CELL_ADHESION_MEDIATOR_ACTIVITY	0.00451838	0.0491777	-1.66339	50	PKP3,CDC42EP1,ROBO3,NEXN,ESAM,KRT18,BAIAP2L1,ANXA2,JUP,S100A11,LRRC4C,NTNG1,CNTN6,PDLIM1	GO
GOCC_MHC_PROTEIN_COMPLEX	0.00453454	0.0492532	-1.76502	21	HLA-F,HLA-DMB,CD74,HFE,B2M,HLA-B,HLA-A,HLA-DPB1,HLA-C,HLA-DRA,HLA-H	GO
GOBP_HORMONE_TRANSPORT	0.00455919	0.0494205	-1.40202	317	PIM3,LIF,NR1D1,CGA,LYN,AQP1,SPP1,RAB11FIP5,TSPO,DOC2B,SLC17A4,VGF,GPER1,TNF,SREBF1,C1QTNF1,POMC,EXOC3L1,SLCO4A1,TFR2,NR0B2,GJA1,GHSR,CLTRN,PTPRN,ANO1,VAMP2,HTR2C,UCP2,F2RL1,SLC7A5,IL1RN,SLC8B1,BAD,CFTR,FFAR2,TRPM4,C1QTNF3,IRS2,UCN,HFE,SPINK1,SIRT6,STX4,TACR1,PCK2,DAB2,IRS1,TCIRG1,TRPV4,BLK,CYP19A1,RAB11FIP1,BMAL1,GHRH,CHGA,RASL10B,RAB3A,LTBP4,REST,ADORA1,FOXA2,EGFR,NADK,PRKCB,RAB11FIP3,PLA2G6,PAS…	GO
GOBP_BIOGENIC_AMINE_METABOLIC_PROCESS	0.0045862	0.0496127	-1.57235	95	SULT1A4,GDPD3,HDC,NR4A2,SULT1B1,SAT2,SLC1A1,SLC22A3,SLC29A4,ITGAM,KYNU,SULT1A2,SULT1A1,MECP2,PNKD,DHPS,GRIN2A,PDE1B,AANAT,OAZ1,TH,SNCB,PAOX,HDAC10	GO
GOBP_NEGATIVE_REGULATION_OF_CYTOKINE_PRODUCTION_INVOLVED_IN_IMMUNE_RESPONSE	0.00459864	0.0496467	-1.72411	31	TNF,HLA-F,AXL,BCL6,NOD2,HFE,TGFB1,JAK3,ARG1,TWIST1,IRAK3	GO
GOMF_GLYCOSYLTRANSFERASE_ACTIVITY	0.00461139	0.049684	1.3754	262	UGT1A7,ART4,ALG10,DPY19L3,GXYLT1,GLT8D2,TMTC1,GALNT13,ALG6,B3GALT2,MGAT4C,QTRT2,POGLUT2,EXTL2,ST8SIA4,RXYLT1,STT3B,UGT3A1,UGT2B10,PIGM,CSGALNACT2,GALNT5,UGT2B7,PRTFDC1,PPAT,CHSY3,AGL,TNKS2,MTAP,TMTC3,FUT8,GCNT1,COLGALT2,DPY19L4,TMTC4,B3GALT9,GALNT12,PARP8,PIGP,C1GALT1,GALNT10,ALG8,POGLUT1,GLT6D1,B3GALT1,B3GNT5,ST6GALNAC5,B3GALNT1,PARP11,DPY19L2P2,FUT10,ALG1L2,RPN2,TNKS,UGGT1,MGAT2,ST6GALNAC3,UMPS…	GO
HALLMARK_TNFA_SIGNALING_VIA_NFKB	1.39583e-28	6.97916e-27	-2.82862	198	TNFSF9,LIF,ZC3H12A,IER3,BCL3,MYC,CXCL1,NR4A1,ICAM1,FOS,ZFP36,RELB,NFKB2,FOSL2,MAFF,CXCL6,KLF4,CD44,EFNA1,TNIP1,CEBPD,NFKBIA,PLAUR,TNFAIP3,NR4A3,TNFAIP2,IRF1,NR4A2,DUSP5,EGR1,SLC16A6,SGK1,LITAF,ATF3,IL15RA,NFKBIE,ICOSLG,PHLDA2,HES1,CCND1,SPHK1,TNF,EGR3,ETS2,BHLHE40,PTGS2,CXCL2,KLF2,CXCL3,DUSP1,IL23A,KYNU,SDC4,BIRC3,DUSP4,EIF1,CCN1,TGIF1,TRIB1,JUNB,BCL6,F2RL1,TLR2,TRIP10,TNIP2,KLF9,RELA,PNRC1,IER2,…	Hallmark
HALLMARK_P53_PATHWAY	4.98142e-13	1.24536e-11	-2.23903	200	TNFSF9,HMOX1,LIF,OSGIN1,IER3,FOS,GPX2,IRAG2,CTSD,KLK8,TAX1BP3,KLF4,S100A4,CASP1,TSPYL2,PTPN14,ATF3,SPHK1,GLS2,JAG2,S100A10,RAB40C,FGF13,ST14,CCND2,STOM,PROCR,HRAS,DDIT3,RPL36,TNNI1,RHBDF2,EPS8L2,RRAD,ZFP36L1,TGFA,PITPNC1,SDC1,DEF6,SFN,COQ8A,BMP2,TAP1,BTG1,UPP1,EPHA2,NOTCH1,TGFB1,TP53,IRAK1,TM4SF1,RAD9A,HDAC3,NINJ1,NUPR1,STEAP3,IFI30,PLXNB2,DDIT4,JUN,IL1A,RPL18,CD81,TCHH,CYFIP2,MXD4,DDB2,H1-2,DRAM…	Hallmark
HALLMARK_HYPOXIA	1.83718e-11	3.06197e-10	-2.17619	197	HMOX1,IER3,FOS,ZFP36,NEDD4L,FOSL2,MAFF,S100A4,EFNA1,PLAUR,TNFAIP3,ENO2,ATF3,EFNA3,CCN2,PPFIA4,STBD1,MT2A,BHLHE40,CAV1,CA12,GPI,ENO3,DUSP1,DDIT3,SDC4,CP,B4GALNT2,ADM,ANXA2,PGF,CCN1,HDLBP,ALDOA,PPP1R3C,IGFBP1,PNRC1,MIF,IRS2,BTG1,TGFBI,B3GALT6,ALDOB,HK1,CXCR4,MYH9,GYS1,PFKP,PIM1,RBPJ,SERPINE1,GAPDH,PDGFB,EGFR,GALK1,DDIT4,JUN,TKTL1,DPYSL4,SLC6A6,FBP1,LARGE1,MT1E,GPC1,CDKN1C,PKP1,JMJD6,PLAC8,ACKR3,PLI…	Hallmark
HALLMARK_ESTROGEN_RESPONSE_LATE	9.15628e-11	1.14454e-09	-2.13241	198	PKP3,PDLIM3,NBL1,PLAAT3,FOS,ZFP36,OVOL2,TJP3,CKB,KLF4,CD44,PRLR,SCNN1A,SERPINA3,LLGL2,NPY1R,FOXC1,SGK1,TNNC1,TFPI2,GJB3,CCND1,GPER1,EGR3,SLC2A8,FLNB,IGFBP4,CA2,CAV1,HR,SERPINA1,CA12,MICB,TFAP2C,ST14,KLK11,NAB2,ST6GALNAC2,LSR,PTGES,HSPB8,SLC7A5,TOP2A,ASCL1,PPIF,PLK4,SERPINA5,MYOF,SFN,KCNK5,SEMA3B,AGR2,TFF3,TST,PLXNB1,LAMC2,TH,KIF20A,ITPK1,ANXA9,MAPK13,CYP26B1,ALDH3B1,CXCL14,LTF,NXT1,IL17RB,WFS1,AM…	Hallmark
HALLMARK_INFLAMMATORY_RESPONSE	4.42146e-08	4.42146e-07	-2.0004	190	TNFSF9,LIF,MYC,ICAM1,EMP3,LYN,TNFSF15,CXCL6,TIMP1,NFKBIA,PLAUR,IRF1,ITGA5,IL15RA,ICOSLG,SPHK1,CX3CL1,SCN1B,ADRM1,ADM,LY6E,AXL,TAPBP,LAMP3,RGS1,TLR2,PDPN,GNA15,P2RY2,IFITM1,PTAFR,OSMR,IRF7,RELA,FFAR2,MARCO,CCL2,NOD2,APLNR,SLC4A4,OLR1,NFKB1,RTP4,P2RX7,TACR1,RHOG,MMP14,CCL22,BEST1,CXCL8,CXCL10,MEP1A,SERPINE1,RIPK2,IRAK2,ITGB3	Hallmark
HALLMARK_ESTROGEN_RESPONSE_EARLY	1.14176e-07	9.5147e-07	-1.92992	199	MLPH,MYC,PDLIM3,DHRS3,NBL1,PLAAT3,FOS,LAD1,OVOL2,TJP3,KLF4,CD44,SCNN1A,NPY1R,FOXC1,RARA,MUC1,HES1,SLC1A1,CCND1,EGR3,FLNB,IGFBP4,SYNGR1,BHLHE40,HR,KRT18,CA12,MICB,TFAP2C,ELF3,GJA1,PTGES,HSPB8,SLC7A5,P2RY2,RRP12,PPIF,CELSR1,MYOF,SFN,KCNK5,SEMA3B,RAB17,TFF3,FHL2,MREG,KRT8,ITPK1,TGIF2,ANXA9,TSKU,ESRP2,CYP26B1,ALDH3B1,NXT1,IL17RB,WFS1,AMFR,TMPRSS3,AREG,CISH,B4GALT1,TFF1,DEPTOR,BAG1,FCMR	Hallmark
HALLMARK_EPITHELIAL_MESENCHYMAL_TRANSITION	1.97729e-07	1.41235e-06	-1.91101	199	SLC6A8,CXCL1,TNFRSF12A,EMP3,CXCL6,CD44,SPP1,TIMP1,PLAUR,FN1,TNFAIP3,MYL9,LAMA1,ITGA5,TFPI2,ANPEP,ENO2,CCN2,IGFBP4,THBS1,NOTCH2,PDLIM4,CAPG,SDC4,PCOLCE,TAGLN,GJA1,FLNA,FZD8,COL5A3,CCN1,MXRA5,IL32,FBLN2,EFEMP2,SDC1,LGALS1,GEM,TGFBI,TPM4,DAB2,MMP14,TGFB1,FBLN5,GADD45B,CXCL8,LAMC2,ECM1,SFRP4,SERPINE1,VIM,MFAP5,THBS2,MCM7,MSX1,ITGB3,MATN3,PLOD1,LOXL1,JUN,LAMA3,COL6A2,AREG,IGFBP2,LRP1,GPC1,FBLN1,ACTA2,…	Hallmark
HALLMARK_APOPTOSIS	6.66044e-07	4.16277e-06	-1.93657	158	HMOX1,IER3,HSPB1,TNFRSF12A,CD44,TIMP1,TSPO,IRF1,CASP1,ENO2,RARA,ATF3,GSN,CCND1,TNF,EGR3,EMP1,SPTAN1,AIFM3,IFITM3,LMNA,CAV1,KRT18,CCND2,DDIT3,BIRC3,PEA15,GNA15,TOP2A,RELA,GPX4,BMP2,H1-0,TAP1,IGFBP6,SQSTM1,BCL2L1,GPX3,GADD45B,GPX1,BMF,CASP4,ADD1,JUN,IL1A,IL18,NEDD9,IGF2R,FEZ1	Hallmark
HALLMARK_MYOGENESIS	2.4831e-06	1.3795e-05	-1.841	193	SLC6A8,SORBS3,MYH3,EPHB3,CKB,KLF5,DAPK2,CTF1,TNNT1,TNNC1,GSN,SPHK1,OCEL1,PPFIA4,SPTAN1,BHLHE40,MYL3,RYR1,HDAC5,ENO3,ACTA1,PTP4A3,FLII,ACHE,TAGLN,PC,TNNI1,HSPB8,SSPN,MYL6B,PPP1R3C,MYL11,MEF2D,APLNR,MYO1C,HRC,BIN1,NOTCH1,CFD,TGFB1,TEAD4,SOD3,CACNA1H,GPX3,MAPK12,GADD45B,MYH9,FXYD1,MYL4,WWTR1,PDLIM7,AEBP1,SH2B1,PLXNB2,CAMK2B,LARGE1,CKM,COL6A2,MYL7,BAG1,AGRN,ITGB4,SIRT2,MAPRE3,CASQ1	Hallmark
HALLMARK_APICAL_JUNCTION	4.98292e-06	2.49146e-05	-1.80021	196	NECTIN2,SORBS3,ICAM1,PFN1,NEXN,CRB3,ADAM15,RRAS,CNN2,MYL9,ICAM5,VWF,NRTN,CX3CL1,ACTA1,ZYX,HRAS,CLDN5,ACTB,PECAM1,AMH,GRB7,CLDN9,CLDN6,TUBG1,JUP,GAMT,CLDN15,MPZL2,SYMPK,EPB41L2,STX4,LAYN,TGFBI,MADCAM1,IRS1,DSC3,MYH9,LAMC2,CLDN18,RHOF,FLNC,MAPK13,SYK,EGFR,THBS3,ITGA10,TRAF1,LAMA3,NECTIN4,VASP,NRAP,CLDN11,MAP3K20,B4GALT1,ACTG1,VAV2,MAPK11,WNK4,TSPAN4,PARVA,CLDN4,PKD1,ITGB4,MMP9,PIK3CB,FYB1,FSCN1,INP…	Hallmark
HALLMARK_UV_RESPONSE_UP	1.04771e-05	4.76232e-05	-1.81959	158	HMOX1,SLC6A8,PDLIM3,NR4A1,ICAM1,FOS,H2AX,LYN,NFKBIA,IRF1,ENO2,ATF3,MAPK8IP2,CA2,CXCL2,FURIN,HLA-F,GRINA,FEN1,CYP1A1,JUNB,ALDOA,RRAD,PRKCD,SULT1A1,TYRO3,PPIF,SPR,FOSB,AP2S1,BMP2,TAP1,SQSTM1,BTG1,SELENOW,MMP14,TST,BSG,GPX3,C4BPB,MSX1,CNP,COL2A1,CDO1,CDC34,TCHH,ONECUT1,IGFBP2,CDKN1C,CHKA,DGAT1,POLR2H,DLG4,CLTB,STK25,HTR7,APOM,RXRB,GCH1,KCNH2,PRKACA,NXF1,CDK2,FGF18,CLCN2,CTSV,PDAP1,AGO2,LHX2	Hallmark
HALLMARK_COMPLEMENT	1.54113e-05	6.42137e-05	-1.78005	190	CXCL1,CTSD,MAFF,LYN,PFN1,TIMP1,PLAUR,FN1,TNFAIP3,IRF1,CASP1,DUSP5,CFB,CASP10,TFPI2,CA2,CSRP1,SERPINA1,ITGAM,ATOX1,KYNU,CP,ITIH1,CASP5,GNB2,APOC1,MMP12,CTSC,PRKCD,IRF7,NOTCH4,OLR1,MT3,SIRT6,S100A13,STX4,CTSH,HSPA1A,RHOG,CTSB,MMP14,ADRA2B,PIM1,SERPINE1,CASP4,KLK1,ANG,CEBPB,PDGFB,C4BPB,PPP4C,SH2B3,C2	Hallmark
HALLMARK_IL6_JAK_STAT3_SIGNALING	0.000228147	0.00087749	-1.83125	83	HMOX1,CXCL1,TNFRSF12A,LTBR,CD44,IRF1,TNFRSF1A,IL15RA,TNF,PDGFC,CXCL3,LTB,INHBE,TLR2,OSMR,IL9R,SOCS3,TGFB1,STAT3,CXCL10,PIM1,ITGB3,IRF9,ITGA4,JUN,IL17RB,IL2RG,EBI3,CD14,ACVRL1,A2M,CSF3R,IFNGR2,CRLF2,IL17RA,CSF1,TYK2,CD9	Hallmark
HALLMARK_PANCREAS_BETA_CELLS	0.000418717	0.00149542	1.9735	40	INS,ISL1,PCSK1,PKLR,SCGN,DPP4,DCX,ELP4,SRP9,PAK3,FOXO1,PAX6,SRPRB,LMO2,MAFB,SEC11A	Hallmark
HALLMARK_INTERFERON_GAMMA_RESPONSE	0.000494655	0.00164885	-1.61592	195	ICAM1,IFITM2,OASL,NFKBIA,TNFAIP3,TNFAIP2,IRF1,CASP1,CFB,IL15RA,PNP,IFITM3,MT2A,PTGS2,RNF31,LY6E,IFI44L,TAPBP,SSPN,LATS2,IRF7,CD74,CCL2,NFKB1,TAP1,RTP4,IFI27,BTG1,UPP1,SOCS3,SECTM1,STAT3,SLC25A28,SLAMF7,ITGB7,B2M,PFKP,CXCL10,PIM1,HLA-B,HLA-A,PSMB10,CASP4,RIPK2,PML,IRF9,PSMB8,PSMB2,XAF1,IRF5,IFIT3,IFI30	Hallmark
HALLMARK_GLYCOLYSIS	0.000946074	0.00295648	-1.56877	198	IER3,CD44,B3GNT3,PGLS,CHST6,ARTN,ENO2,EFNA3,PPFIA4,CLN6,ELF3,NOL3,CLDN3,PC,HDLBP,ALDOA,CHST4,CLDN9,TGFA,SOX9,SDC1,B4GALT2,MIF,IRS2,TGFBI,B3GALT6,ALDOB,TFF3,B4GALT7,CACNA1H,CXCR4,GYS1,PFKP,CHPF,KIF20A,PFKFB1,ANG,EGFR,CHST12,GALK1,PKM,PLOD1,EGLN3,DDIT4,TKTL1,DPYSL4,CHPF2,DEPDC1,B4GALT1,GPC1,SLC25A10,AGRN,PYGL,QSOX1,HMMR,STC2,CHST1,TPI1,PHKA2,SPAG4,G6PD,ERO1A,IGFBP3,POLR3K,GALE,PGAM1,MXI1,SLC16A3,IS…	Hallmark
HALLMARK_MITOTIC_SPINDLE	0.00113669	0.00334321	-1.5593	199	ARAP3,CDC42EP1,KPTN,CDC42EP2,GSN,BUB1,FLNB,SEPTIN9,SPTAN1,CEP131,ARL8A,NOTCH2,CNTROB,CDK5RAP2,PCNT,ARHGAP27,FLNA,CNTRL,SHROOM1,MAP1S,TOP2A,KIF22,PLK1,EPB41L2,PREX1,TUBGCP2,CTTN,BIN1,UXT,CCNB2,TBCD,BIRC5,KIF15,NUSAP1,PLEKHG2,NUMA1,MYH9,ARHGEF2,SYNPO,RHOF,EZR,CDC42EP4,DYNC1H1,BCAR1,MAP3K11,PRC1,ARHGAP4,ARHGDIA,KIF4A,TPX2,SPTBN1,NEDD9,SAC3D1,SUN2,WASF2,KIF2C	Hallmark
HALLMARK_INTERFERON_ALPHA_RESPONSE	0.00133339	0.00370387	-1.6571	97	IFITM2,OASL,GBP2,IRF1,CASP1,IFITM3,PROCR,RNF31,LY6E,IFI44L,LAMP3,IFITM1,IRF7,CD74,TMEM140,TAP1,RTP4,IFI27,MVB12A,SLC25A28,B2M,CXCL10,HLA-C,RIPK2,IRF9,CNP,PSMB8,IFIT3,IFI30,UBA7,GMPR,IFIT2,NMI,TRIM5,OGFR,CASP8,PSMB9,CSF1,HELZ2,ISG20	Hallmark
HALLMARK_COAGULATION	0.00194359	0.00486173	-1.59264	135	MAFF,KLK8,TIMP1,FN1,CFB,TFPI2,GSN,VWF,THBS1,CSRP1,SERPINA1,FURIN,PECAM1,CRIP2,ITIH1,SH2B2,GNB2,APOC1,OLR1,S100A13,CTSH,CTSB,MMP7,MMP14,CFD,PEF1,RAPGEF3,F12,MEP1A,SERPINE1,ANG,PDGFB,PROC,ITGB3,C2,MST1,MMP10,MSRB2,LRP1,PLG,CFH,SIRT2,P2RY1,CFI,MMP9,A2M,CTSE,DUSP14,PLAU,PLEK,FGA,HPN,CD9,SERPING1,CTSV,GDA,PROS1,ANXA1,APOA1,C3,CAPN5,C9,LGMN,MMP1	Hallmark
HALLMARK_NOTCH_SIGNALING	0.00194469	0.00486173	-1.81013	31	NOTCH3,HES1,CCND1,NOTCH2,FZD7,DTX2,ARRB1,NOTCH1,DTX1,PSENEN,JAG1,PPARD,TCF7L2	Hallmark
HALLMARK_IL2_STAT5_SIGNALING	0.00252212	0.00600505	-1.50905	189	LIF,MYC,ETV4,DHRS3,MAFF,CD44,SPP1,NFKBIZ,MAPKAPK2,SLC1A5,MUC1,PNP,EMP1,CA2,IFITM3,BHLHE40,ENO3,CCND2,FURIN,CAPG,LTB,FLT3LG,TNFRSF18,TNFRSF4,DRC1,GPX4,BMP2,MYO1C,GPR83,ITGAE,PRAF2,BCL2L1,GADD45B,CXCL10,ECM1,PIM1,TLR7	Hallmark
HALLMARK_KRAS_SIGNALING_DN	0.0033836	0.00769001	-1.49261	186	GPR3,HTR1D,RGS11,KLK8,CCDC106,NR4A2,SGK1,CALCB,UGT2B17,ITIH3,GP2,RYR1,PDE6B,IFI44L,TGM1,PAX3,SLC5A5,CDH16,GDNF,SLC25A23,KCNN1,GAMT,COQ8A,TCF7L1,P2RX6,IRS4,DTNB,DLK2,SYNPO,SNCB,SIDT1,CPB1,ATP4A,ALOX12B,ADRA2C,COL2A1,FGF16,MAST3,ZC2HC1C,NRIP2,ARHGDIG,CKM,IGFBP2,PCDHB1,EGF,WNT16,GPRC5C,MAGIX,PKP1,PTGFR,ATP6V1B1,SOX10,IL12B,SPRR3,GTF3C5,RIBC2,SLC6A14,EFHD1,TFF2,SLC38A3,TLX1,EDN2,LYPD3,CAPN9,TGFB2,KRT5	Hallmark
HALLMARK_MYC_TARGETS_V1	0.00461361	0.00982637	1.43503	200	EIF1AX,ABCE1,NCBP1,IARS1,CSTF2,TOMM70,YWHAQ,CCT5,RSL1D1,SSB,EIF3J,USP1,HSPD1,SERBP1,TCP1,XPOT,SNRPB2,SRSF3,SMARCC1,ORC2,DDX21,PSMA4,HDAC2,VBP1,APEX1,SET,EIF4G2,HNRNPA2B1,EIF4E,HNRNPA3,EIF2S1,ODC1,PTGES3,DUT,CTPS1,SNRPD3,CCT2,SSBP1,HSPE1,NCBP2,TARDBP,HPRT1,GSPT1,NOP16,HSP90AB1,TRA2B,PA2G4,CCT3,HNRNPA1,XPO1,G3BP1,PRDX3,UBE2E1,GNL3,VDAC3,PRDX4,XRCC6,CBX3,SRSF1,HDDC2,ILF2,PWP1,COPS5,HNRNPR,STARD7	Hallmark
HALLMARK_XENOBIOTIC_METABOLISM	0.00471666	0.00982637	-1.46734	193	HMOX1,CYP2E1,SERTAD1,PTGR1,SLC1A5,TNFRSF1A,CFB,CYP27A1,HES6,APOE,IGFBP4,ETS2,CA2,MT2A,LONP1,KYNU,PC,CYP1A1,ABCC3,ITIH1,PTGES,PEMT,ATOH8,IGFBP1,JUP,SHMT2,PINK1,DDT,DHPS,UPP1,EPHA2,ARG1,PSMB10,SERPINE1,PPARD,NINJ1,BCAR1,GAD1,NDRG2,GSTM4,ADH7,CDO1,SLC6A6,HSD17B2,CYFIP2,LCAT,FBP1,SLC12A4,FBLN1,PLG,CYP17A1,DDAH2,VTN,GCKR,ACO2	Hallmark
HALLMARK_G2M_CHECKPOINT	0.00533366	0.0106673	-1.4564	198	BCL3,MYC,E2F4,TACC3,H2AX,HMGA1,CCND1,BUB1,MYBL2,MT2A,NOTCH2,TLE3,UBE2S,MCM3,SLC7A5,TOP2A,ATF5,KIF22,PLK4,PLK1,CCNB2,UBE2C,DDX39A,CDKN2C,TGFB1,BIRC5,KIF15,NUSAP1,NUMA1,UPF1,PML,PRC1,CDC45,KIF4A,POLE,TPX2,MCM6,MAP3K20,SLC12A2,CHMP1A,CUL3,KMT5A,SMAD3,KIF2C,TRAIP,EGF,CHAF1A,CKS2,AURKB,CHEK1,CDC20,MCM2,ORC6,TNPO2,TROAP,HMMR,MCM5,MEIS1,CTCF,PTTG1,CENPF,PBK,DTYMK	Hallmark
HALLMARK_APICAL_SURFACE	0.00959931	0.0184602	-1.61321	43	HSPB1,LYN,PLAUR,EPHB4,CX3CL1,AKAP7,PKHD1,SLC2A4,NTNG1,NCOA6,FLOT2,GHRL,B4GALT1,IL2RG,MAL,IL2RB,CD160,GAS1,TMEM8B,LYPD3	Hallmark
HALLMARK_PROTEIN_SECRETION	0.0115275	0.0213472	1.48757	96	SEC24D,STAM,BET1,TMX1,USO1,SEC22B,VPS4B,ATP7A,GALC,VAMP4,ARFIP1,CLCN3,SCAMP1,SNX2,ARFGAP3,LMAN1,ADAM10,RAB14,OCRL,SH3GL2,ZW10,COPB1,VAMP7,COPB2,RPS6KA3,DNM1L,TOM1L1,RAB2A,PAM,AP3B1,AP1G1,AP2B1,VPS45,CLN5,YIPF6,STX7,MAPK1,ARFGEF1,SCRN1,DOP1A,ABCA1,MON2,RER1,TMED2	Hallmark
HALLMARK_KRAS_SIGNALING_UP	0.0176438	0.0315068	-1.37297	191	PIGR,LIF,ETV4,KLF4,SPP1,ADGRA2,PLAUR,TNFAIP3,SERPINA3,GYPC,CFB,PLEK2,EMP1,CA2,SCN1B,PTPRR,PTGS2,CCND2,ETV5,NR0B2,BIRC3,ANO1,PECAM1,TRIB1,CAB39L,F2RL1,SOX9,JUP,SPRY2,BMP2,MPZL2,SEMA3B,SLPI,ARG1,CXCR4,CXCL10,PSMB8,NGF,TPH1,FLT4,MMP10,TRAF1,CCL20,PCSK1N,IKZF1,CTSS,CD37,ALDH1A2,IL2RG	Hallmark
HALLMARK_ANGIOGENESIS	0.0222828	0.0384187	-1.54374	36	CXCL6,SPP1,S100A4,TIMP1,SLCO2A1,JAG2,CCND2,SERPINA5,OLR1,JAG1,MSX1,VAV2,PDGFA,VTN	Hallmark
HALLMARK_ALLOGRAFT_REJECTION	0.0291187	0.0485311	-1.33537	183	LIF,BCL3,ICAM1,LYN,TIMP1,GBP2,ICOSLG,TNF,TRAF2,CCND2,CAPG,ACHE,FLNA,LTB,TAPBP,TLR2,HLA-DMB,IRF7,CD74,CCL2,RPS19,TAP1,CCL22,TGFB1,NCF4,B2M,ELF4,HLA-A,PSMB10,CSK,RIPK2,HLA-DRA,EGFR,C2,PRKCB,IGSF6,IL18,CD79A,PRKCG,CTSS,TLR6,LCK,IL2RG,IL2RB,CARTPT,RPS9,MMP9,CD3D,IL12B,FYB1,EIF4G3,WAS,HDAC9,CD7,F2R,IL27RA,STAT4,IFNGR2,INHBA,HLA-DMA,TGFB2,CSF1	Hallmark
KEGG_RIBOSOME	3.5042e-08	6.20244e-06	-2.21767	85	RPS28,RPL36,RPLP2,RPS19,RPLP1,RPL12,RPL28,RPL13,RPL18A,RPS16,RPS26,RPS15,RPL14,RPL18,RPS2,RPS20,RPL37,RPS11,RPL32,RPL19,RPL10,RPL23,RPS9,UBA52,RPL13A,RPSA,RPL3,RPS21,RPS27A,FAU,RPL8,RPL29,RPL17,RPS10,RPL34,RPL10A,RPS27,RPS5,RPL23A,RPS15A,RPS12,RPS3,RPS8,RPL36A,RPL5,RPS13,RPL24,RPLP0,RPL35,RPS23,RPL27A,RPL37A,RPL9,RPS3A,RPL3L,RPL36AL,RPS6,RPL11,RPS17,RPS7,RPS24,RPS18,RPL22,RPS25,RPL21,RPL26,RPL27,…	KEGG
KEGG_MAPK_SIGNALING_PATHWAY	1.97553e-06	0.000174834	-1.76588	255	NFATC2,RASGRP3,MYC,HSPB1,MAP3K6,NR4A1,FOS,RELB,NFKB2,MAPKAPK2,RRAS,DUSP5,TNFRSF1A,MAPK3,MAPK8IP2,TNF,TRAF2,FLNB,JMJD7-PLA2G4B,FGF13,PTPRR,JUND,DUSP1,HRAS,MAP2K2,DDIT3,FLNA,DUSP4,PTPN5,RELA,RPS6KA4,PLA2G12B,NFKB1,PLA2G10,ARRB1,NTRK1,FGFR2,HSPA1A,FGF20,ELK1,TGFB1,ATF4,TP53,CACNA1H,MAPK12,GADD45B,FGF11,SRF,CACNG2,DUSP10,FLNC,CACNA1I,DUSP3,MAPK13,MAP2K7,PDGFB,MAP2K3,EGFR,CACNG7,MAP3K11,NGF,MAPK8IP3,P…	KEGG
KEGG_CYTOKINE_CYTOKINE_RECEPTOR_INTERACTION	4.68103e-06	0.000276181	-1.79238	208	TNFSF9,CCL27,LIF,CXCL1,TNFRSF12A,LTBR,TNFSF15,CXCL6,VEGFB,PRLR,TNFRSF13C,TNFRSF1A,CTF1,IL15RA,FLT1,TNF,CX3CL1,CXCL16,CXCL2,PDGFC,CXCL3,CXCL5,IL23A,LTB,INHBE,FLT3LG,TNFRSF18,TNFRSF4,AMH,OSMR,IL9R,TNFRSF10B,CCL2,BMP2,CCL22,TGFB1,CXCR4,CXCL8,CXCL10,INHBC,PDGFB,EGFR,IL20RA,CCR10,CXCL14,IL12RB2,FLT4,IL17RB,IL1A,IL18,CCL20,XCR1,CLCF1,EGF,CCR6,IL2RG,TNFRSF10D,IL2RB,PDGFA,PRL,IL12B,ACVRL1,IL20RB,TNFSF13,…	KEGG
KEGG_BUTANOATE_METABOLISM	2.37595e-05	0.00105136	2.22414	32	ACSM1,ACSM3,HMGCS1,ACSM2A,BDH2,L2HGDH,OXCT2,OXCT1,ALDH7A1,ABAT,EHHADH,ALDH5A1,HADH,ACSM5,ALDH9A1,ALDH3A2,HMGCS2	KEGG
KEGG_LEISHMANIA_INFECTION	4.57146e-05	0.0016183	-1.91461	63	NFKBIB,FOS,NFKBIA,NCF1,NCF2,MAPK3,TNF,PTGS2,ITGAM,TLR2,TLR4,HLA-DMB,RELA,NFKB1,ELK1,TGFB1,MAPK12,NCF4,IRAK1,CYBA,MAPK13,HLA-DPB1,HLA-DRA,PRKCB,ITGA4,JUN,IL1A	KEGG
KEGG_NOTCH_SIGNALING_PATHWAY	8.45023e-05	0.00249282	-2.00166	45	RFNG,NOTCH3,HES1,JAG2,NOTCH2,NOTCH4,DTX2,DTX3,DVL1,NOTCH1,HES5,DTX1,PSENEN,JAG1,DVL3,RBPJ	KEGG
KEGG_INTESTINAL_IMMUNE_NETWORK_FOR_IGA_PRODUCTION	0.000388496	0.00982339	-1.94414	36	PIGR,CCL27,LTBR,TNFRSF13C,IL15RA,ICOSLG,HLA-DMB,MADCAM1,TGFB1,CXCR4,ITGB7,HLA-DPB1,HLA-DRA,CCR10,ITGA4	KEGG
KEGG_ALDOSTERONE_REGULATED_SODIUM_REABSORPTION	0.00151283	0.0167357	-1.7928	40	NEDD4L,SCNN1A,SGK1,MAPK3,FXYD2,SFN,IRS2,NHERF2,ATP1B1,IRS1,IRS4,ATP1B3,ATP1A1,PRKCB,ATP1B2,PRKCG,INSR,PIK3CB,ATP1A4,NR3C2	KEGG
KEGG_B_CELL_RECEPTOR_SIGNALING_PATHWAY	0.00113243	0.0167357	-1.72303	73	NFATC2,RASGRP3,NFKBIB,FOS,LYN,NFKBIA,NFKBIE,MAPK3,HRAS,MAP2K2,DAPP1,IFITM1,RELA,NFKB1,SYK,PIK3AP1,PRKCB,JUN,CD79A,CD81,VAV2,CD72,INPP5D,BLNK,PIK3CB,PLCG2,NFATC3	KEGG
KEGG_ECM_RECEPTOR_INTERACTION	0.000998125	0.0167357	-1.7315	82	GP1BB,LAMB2,SV2C,CD44,SPP1,FN1,LAMA1,ITGA5,VWF,LAMA5,THBS1,SDC4,COL5A3,ITGA11,SDC1,ITGB6,LAMB4,ITGB7,LAMC2,THBS2,ITGB3,COL2A1,THBS3,ITGA10,ITGA4,LAMA3,HSPG2,COL6A2,COL4A1,AGRN,ITGB4,VTN,HMMR	KEGG
KEGG_FOCAL_ADHESION	0.000821187	0.0167357	-1.57995	194	LAMB2,VEGFB,SPP1,FN1,MYL9,LAMA1,ITGA5,FLT1,MAPK3,VWF,CCND1,FLNB,SHC2,LAMA5,THBS1,CAV1,ZYX,CCND2,PDGFC,HRAS,BIRC3,FLNA,SHC3,PGF,ACTB,COL5A3,CAV2,ITGA11,BAD,MYL11,ITGB6,ELK1,PARVB,LAMB4,ITGB7,LAMC2,DIAPH1,FLNC,THBS2,PDGFB,ITGB3,EGFR,BCAR1,PRKCB,COL2A1,THBS3,ITGA10,ITGA4,JUN,FLT4,LAMA3,VASP,COL6A2,PRKCG,MYL7,EGF,ACTG1,VAV2,ERBB2,PDGFA,PARVA,COL4A1,PAK4,ITGB4,VTN,PIK3CB	KEGG
KEGG_NEUROTROPHIN_SIGNALING_PATHWAY	0.0014476	0.0167357	-1.62125	123	NFKBIB,MAPKAPK2,NFKBIA,NFKBIE,MAPK3,SHC2,HRAS,MAP2K2,SHC3,SH2B2,BAD,PRKCD,RELA,RPS6KA4,ARHGDIB,NFKB1,IRS2,NTRK1,TP73,IRS1,ATF4,TP53,IRS4,MAPK12,IRAK1,IRAK3,MAPK13,CSK,MAP2K7,RIPK2,IRAK2,SH2B1,SH2B3,NGF,ARHGDIA,JUN,CAMK2B	KEGG
KEGG_NOD_LIKE_RECEPTOR_SIGNALING_PATHWAY	0.00122075	0.0167357	-1.76723	58	CXCL1,PYCARD,NFKBIB,NFKBIA,TNFAIP3,CASP1,MAPK3,TNF,CXCL2,BIRC3,CASP5,RELA,CCL2,NOD2,NFKB1,MAPK12,CXCL8,MAPK13,CARD6,RIPK2,IL18,NOD1,TRIP6,MAPK11	KEGG
KEGG_PATHWAYS_IN_CANCER	0.00144929	0.0167357	-1.46037	317	MYC,LAMB2,FOS,NFKB2,VEGFB,DAPK2,NFKBIA,FN1,LAMA1,CBLC,RARA,MITF,MAPK3,CCND1,WNT10B,TRAF2,LAMA5,FZD10,WNT9A,FGF13,PTGS2,EGLN2,HRAS,MAP2K2,BIRC3,RASSF1,FZD8,PGF,WNT10A,FLT3LG,BAD,FZD7,TGFA,WNT6,RELA,JUP,RUNX1,BMP2,RAD51,NFKB1,DVL1,TCF7L1,NTRK1,FGFR2,GSTP1,FGF20,WNT11,TGFB1,BIRC5,TP53,STAT3,LAMB4,TPR,BCL2L1,FGF11,CXCL8,LAMC2,DVL3,PPARD,SMO,PDGFB,PML,EGFR,PRKCB,RASSF5,CCNE2,FGF16,AXIN1,ARAF,EGLN3,JUN…	KEGG
KEGG_PROXIMAL_TUBULE_BICARBONATE_RECLAMATION	0.00132504	0.0167357	-1.87717	22	AQP1,GLS2,CA2,CA4,FXYD2,SLC4A4,ATP1B1,PCK2,ATP1B3,ATP1A1,ATP1B2,SLC25A10,ATP1A4,SLC38A3	KEGG
KEGG_VALINE_LEUCINE_AND_ISOLEUCINE_DEGRADATION	0.00107049	0.0167357	1.87616	44	HIBCH,HMGCS1,DBT,OXCT2,OXCT1,ALDH7A1,PCCA,ABAT,EHHADH,HADH,ALDH9A1,DLD,ALDH3A2,HMGCS2,ACADM,HSD17B10,MMUT,MCEE,ACAA2,HADHB,AUH,PCCB,ALDH2,ALDH6A1,HIBADH,BCKDHB	KEGG
KEGG_TIGHT_JUNCTION	0.00193499	0.0201467	-1.60095	125	MYH7B,MYH3,TJP3,CRB3,RRAS,MYL9,LLGL2,CGN,SPTAN1,CSNK2B,CLDN3,HRAS,CLDN5,ACTB,EXOC3,CLDN9,PRKCD,MYL11,CLDN6,CLDN15,SYMPK,PARD6A,EPB41L2,CTTN,CLDN23,MYH9,CLDN18,CSNK2A2,CLDN1,PRKCB,YBX3,CLDN11,MAP3K20,PRKCG,TJAP1,MYL7,ACTG1	KEGG
KEGG_AMINOACYL_TRNA_BIOSYNTHESIS	0.00251923	0.0244854	1.79818	41	LARS1,RARS1,IARS1,SEPSECS,NARS2,FARSB,LARS2,DARS2,EARS2,IARS2,YARS2,VARS1,HARS2,MTFMT,MARS2,NARS1	KEGG
KEGG_LEUKOCYTE_TRANSENDOTHELIAL_MIGRATION	0.00262837	0.0244854	-1.59733	109	ICAM1,TXK,SIPA1,NCF1,MYL9,NCF2,ESAM,CLDN3,ITGAM,CLDN5,ACTB,PECAM1,NOX1,CLDN9,MYL11,CLDN6,CLDN15,RAPGEF3,MAPK12,NCF4,CLDN23,CXCR4,CLDN18,EZR,CYBA,MAPK13,BCAR1,CLDN1,PRKCB,RASSF5,ITGA4,VASP,CLDN11,PRKCG,MYL7,ACTG1,VAV2,MAPK11,CLDN4,MMP9,PIK3CB	KEGG
KEGG_BLADDER_CANCER	0.00320159	0.0283341	-1.72944	42	MYC,VEGFB,DAPK2,MAPK3,CCND1,TYMP,THBS1,HRAS,MAP2K2,RASSF1,PGF,TP53,CXCL8,EGFR,ARAF,EGF,ERBB2,MMP9,DAPK3	KEGG
KEGG_CHEMOKINE_SIGNALING_PATHWAY	0.00420045	0.0354038	-1.49869	166	CCL27,CXCL1,NFKBIB,LYN,CXCL6,NFKBIA,NCF1,MAPK3,SHC2,GNG5,CX3CL1,CXCL16,CXCL2,CXCL3,CXCL5,HRAS,SHC3,GNB2,PRKCD,RELA,CCL2,NFKB1,PLCB3,ARRB1,PREX1,CCL22,STAT3,ADCY4,JAK3,CXCR4,CXCL8,CXCL10,GSK3A,CSK,GRK2,BCAR1,CCR10,PRKCB,CXCL14,CCL20,XCR1	KEGG
KEGG_DORSO_VENTRAL_AXIS_FORMATION	0.00550142	0.0442614	-1.74575	22	NOTCH3,MAPK3,ETS2,NOTCH2,NOTCH4,NOTCH1,ETV6,ETV7,EGFR,PIWIL4,FMN2,SPIRE2	KEGG
KEGG_ARACHIDONIC_ACID_METABOLISM	0.0061654	0.0454699	-1.65553	47	PTGS1,CYP2E1,GPX2,PTGES2,JMJD7-PLA2G4B,PTGS2,PTGES,PLA2G12B,GPX4,PLA2G10,GPX3,GPX1,ALOX12B,CYP2B6,PLA2G6,CYP2C19,LTC4S,PLA2G2C	KEGG
KEGG_CARDIAC_MUSCLE_CONTRACTION	0.00613506	0.0454699	-1.58771	75	TNNC1,COX8A,MYL3,CYTB,COX3,FXYD2,COX1,COX2,ATP1B1,COX4I1,TPM4,COX6B2,CACNG2,ATP1B3,ATP1A1,CACNG7,CACNB3,SLC9A1,ATP1B2,UQCR10,CACNG3,CACNG6,COX6B1,CYC1,ATP1A4,CACNA2D2,CACNG8,CACNB4,CACNG1,TNNI3,UQCRQ,COX6A1	KEGG
REACTOME_EUKARYOTIC_TRANSLATION_ELONGATION	1.72786e-09	1.85573e-06	-2.29806	91	RPS28,RPL36,RPLP2,RPS19,RPLP1,RPL12,RPL28,EEF1D,RPL13,RPL18A,RPS16,RPS26,RPS15,RPL14,RPL18,RPS2,RPS20,EEF2,RPL37,RPS11,EEF1A2,RPL32,RPL19,RPL10,RPL23,RPS9,UBA52,RPL13A,RPSA,RPL3,RPS21,RPS27A,FAU,RPL8,RPL29,RPL17,RPS10,RPL34,RPL10A,RPS27,RPS5,RPL23A,RPS15A,RPS12,RPS3,RPS8,RPL36A,RPL5,RPS13,RPL24,RPLP0,RPL35,RPS14,RPS23,RPL27A,RPL37A,RPL9,RPS3A,RPL3L,RPL36AL,RPL39L,RPS6,RPL11,RPS17,RPS7,RPS24,RPS18…	Reactome
REACTOME_CELLULAR_RESPONSE_TO_STARVATION	2.18885e-07	4.70165e-05	-1.98944	154	KPTN,MLST8,ATF3,RPS28,LAMTOR4,DDIT3,SZT2,RPL36,WDR24,ATP6V0C,ATP6V0E2,RPLP2,RPS19,EIF2AK4,RPLP1,TCIRG1,RRAGC,RPL12,ATF4,LAMTOR1,RPL28,RPL13,ATP6V1H,CASTOR2,RPL18A,CEBPB,RPS16,RPS26,CASTOR1,RPS15,RPL14,RPL18,ATP6V0B,RPS2,RPS20,RPL37,RPS11,LAMTOR2,RPL32,SH3BP4,ITFG2,RPL19,RPL10,RPL23,ATP6V1B1,RPS9,UBA52,RPL13A,RPSA,ATP6V1G3,RPL3,RPS21,RPS27A,FAU,NPRL3,RPL8,RPL29,RPL17,DEPDC5,RPS10,RPL34,ATP6V1E1,RP…	Reactome
REACTOME_KERATINIZATION	2.13882e-07	4.70165e-05	-2.11492	88	PKP3,CAPNS1,SPRR1B,KLK8,KRT77,DSG3,LIPJ,PRSS8,PCSK6,KRT16,KRT18,ST14,FURIN,KRT7,TGM1,KRT6C,JUP,SPRR2A,DSC3,KRT8,KRTAP5-10,KRTAP5-5,TCHH,DSG1,KLK12,KRTAP19-1,KRT72,KRTAP5-1,LORICRIN,PKP1,PKP4,SPRR3,CAPN1,KRT19,PI3,KRT10,KLK13,KRT2,KRT5,KRTAP5-11,KRT13,KRT23,KRT33A,KRT6A,KRT86,KRTAP3-3,KRT17,SPRR2D,KRT14,DSP	Reactome
REACTOME_NGF_STIMULATED_TRANSCRIPTION	1.46419e-07	4.70165e-05	-2.28769	39	FOS,EGR1,SGK1,ID1,VGF,EGR3,JUND,NAB2,TRIB1,JUNB,EGR4,ARC,RRAD,ASCL1,CDK5R2,MEF2D,FOSB,ELK1,SH3GL3,EGR2,SRF,REST,TPH1	Reactome
REACTOME_RESPONSE_OF_EIF2AK4_GCN2_TO_AMINO_ACID_DEFICIENCY	9.10376e-08	4.70165e-05	-2.14621	99	ATF3,RPS28,DDIT3,RPL36,RPLP2,RPS19,EIF2AK4,RPLP1,RPL12,ATF4,RPL28,RPL13,RPL18A,CEBPB,RPS16,RPS26,RPS15,RPL14,RPL18,RPS2,RPS20,RPL37,RPS11,RPL32,RPL19,RPL10,RPL23,RPS9,UBA52,RPL13A,RPSA,RPL3,RPS21,RPS27A,FAU,RPL8,RPL29,RPL17,RPS10,RPL34,RPL10A,RPS27,RPS5,RPL23A,RPS15A,RPS12,RPS3,RPS8,RPL36A,RPL5,RPS13,RPL24,RPLP0,RPL35,RPS14,RPS23,RPL27A,RPL37A,RPL9,RPS3A,RPL3L,RPL36AL,RPL39L,RPS6,RPL11,RPS17,RPS7…	Reactome
REACTOME_INTERLEUKIN_10_SIGNALING	7.72262e-07	0.000118487	-2.2332	42	LIF,CXCL1,ICAM1,TIMP1,TNFRSF1A,TNF,PTGS2,CXCL2,IL1RN,PTAFR,CCL2,CCL22,STAT3,CXCL8,CXCL10,IL1A,IL18,CCL20	Reactome
REACTOME_SIGNALING_BY_NTRKS	6.66251e-07	0.000118487	-1.99639	134	FOS,GRIN2B,MAPKAPK2,EGR1,SGK1,ID1,MAPK3,VGF,EGR3,SHC2,PCSK6,JUND,FURIN,NAB2,HRAS,MAP2K2,DUSP4,SHC3,TRIB1,JUNB,EGR4,ARC,RRAD,ASCL1,CDK5R2,MEF2D,FOSB,AP2S1,AP2A2,IRS2,NTRK1,IRS1,ELK1,SH3GL3,STAT3,MAPK12,EGR2,SRF,FRS3,AP2M1,DUSP3,MAPK13,REST	Reactome
REACTOME_SIGNALING_BY_INTERLEUKINS	1.29272e-06	0.000173548	-1.65336	432	HMOX1,LIF,MYC,CXCL1,NFKBIB,ICAM1,FOS,NFKB2,IL17RE,LYN,SIGIRR,TIMP1,MAPKAPK2,CEBPD,NFKBIA,FN1,CNN2,CASP1,TNFRSF1A,CTF1,PTPN14,MUC1,IL15RA,MAPK3,CCND1,TNF,TRAF2,LAMA5,PTGS2,POMC,CXCL2,ITGAM,IL23A,TXLNA,ANXA2,DUSP4,SMARCA4,SAA1,VAMP2,JUNB,PTPN5,BCL6,PSMD3,BOLA2,IL31RA,IL32,TNIP2,IL1RN,PTAFR,OSMR,LRRC14,RELA,SDC1,IL36G,IL9R,CCL2,S1PR1,NOD2,MIF,NFKB1,IRS2,SOX2,SQSTM1,STX4,SOCS3,IRS1,ELK1,CCL22,TGFB1,B…	Reactome
REACTOME_NEUTROPHIL_DEGRANULATION	1.74489e-06	0.000189789	-1.63778	447	PIGR,CXCL1,PYCARD,NFAM1,IRAG2,CTSD,APRT,CD44,PLAUR,BRI3,CNN2,SERPINA3,TUBB4B,ANPEP,DPP7,TMC6,GSN,PNP,PTGES2,TMEM63A,ATAD3B,SPTAN1,STBD1,SYNGR1,NCKAP1L,ARL8A,HK3,SERPINA1,GPI,CSNK2B,ITGAM,A1BG,STOM,CST3,ANXA2,OLFM4,MGAM,PECAM1,PSMD3,TLR2,ALDOA,NBEAL2,CTSC,PRKCD,ATP6V0C,PTAFR,TMT1A,NAPRT,JUP,GRN,MIF,LYZ,OLR1,AP2A2,NFKB1,NPC2,ADGRE5,GHDC,S100A11,ARHGAP9,PDXK,CTSH,ACTR1B,GSTP1,ORM2,HSPA1A,RHOG,CTSB,K…	Reactome
REACTOME_NUCLEAR_EVENTS_KINASE_AND_TRANSCRIPTION_FACTOR_ACTIVATION	1.76712e-06	0.000189789	-2.11998	61	FOS,MAPKAPK2,EGR1,SGK1,ID1,MAPK3,VGF,EGR3,JUND,NAB2,DUSP4,TRIB1,JUNB,EGR4,ARC,RRAD,ASCL1,CDK5R2,MEF2D,FOSB,ELK1,SH3GL3,EGR2,SRF,DUSP3,REST	Reactome
REACTOME_EXTRACELLULAR_MATRIX_ORGANIZATION	2.3032e-06	0.000224876	-1.74331	287	CAPNS1,LAMB2,ICAM1,FBN3,CTSD,CD44,SPP1,TIMP1,TLL2,ADAM15,FN1,PHYKPL,EFEMP1,LAMA1,ITGA5,ICAM5,VWF,COL22A1,LAMA5,THBS1,CAPN6,ITGAM,FURIN,CD151,SDC4,PCOLCE,MMP19,CAPN12,CAPN14,COL5A3,PECAM1,COL28A1,FBLN2,ITGA11,MMP12,EFEMP2,LTBP3,SDC1,ITGB6,BMP2,CAPN15,MADCAM1,ITGAE,CTSB,MMP7,MMP14,COL25A1,TGFB1,BSG,FBLN5,ITGB7,ADAMTS4,LAMC2,LTBP4,SERPINE1,MFAP5,PDGFB,NID1,ITGB3,MATN3,NTN4,COL18A1,COL2A1,PLOD1,LOXL1…	Reactome
REACTOME_INTERLEUKIN_4_AND_INTERLEUKIN_13_SIGNALING	4.00116e-06	0.000358104	-1.95207	101	HMOX1,LIF,MYC,ICAM1,FOS,TIMP1,CEBPD,FN1,MUC1,CCND1,TNF,LAMA5,PTGS2,POMC,ITGAM,IL23A,SAA1,JUNB,BCL6,CCL2,S1PR1,SOX2,SOCS3,CCL22,TGFB1,BIRC5,TP53,STAT3,BCL2L1,JAK3,TWIST1,CXCL8,PIM1,VIM,STAT6,IL1A,IL18	Reactome
REACTOME_FORMATION_OF_THE_CORNIFIED_ENVELOPE	5.43323e-06	0.000448869	-2.07534	75	PKP3,CAPNS1,SPRR1B,KLK8,KRT77,DSG3,LIPJ,PRSS8,PCSK6,KRT16,KRT18,ST14,FURIN,KRT7,TGM1,KRT6C,JUP,SPRR2A,DSC3,KRT8,TCHH,DSG1,KLK12,KRT72,LORICRIN,PKP1,PKP4,SPRR3,CAPN1,KRT19,PI3,KRT10,KLK13,KRT2,KRT5,KRT13,KRT23,KRT33A,KRT6A,KRT86,KRT17,SPRR2D,KRT14,DSP	Reactome
REACTOME_EUKARYOTIC_TRANSLATION_INITIATION	1.1638e-05	0.000833282	-1.88644	117	RPS28,RPL36,RPLP2,RPS19,RPLP1,EIF3C,RPL12,RPL28,RPL13,EIF3K,RPL18A,RPS16,EIF3F,EIF4G1,RPS26,PABPC1,RPS15,RPL14,EIF5B,RPL18,RPS2,RPS20,RPL37,RPS11,EIF3L,RPL32,RPL19,RPL10,EIF4EBP1,RPL23,RPS9,UBA52,RPL13A,EIF3B,RPSA,RPL3,RPS21,RPS27A,FAU,RPL8,RPL29,RPL17,RPS10,RPL34,RPL10A,RPS27,RPS5,RPL23A,RPS15A,RPS12,EIF3G,RPS3,RPS8,RPL36A,RPL5,RPS13,RPL24,EIF3I,RPLP0,RPL35,RPS14,RPS23,RPL27A,RPL37A,RPL9,RPS3A,E…	Reactome
REACTOME_NONSENSE_MEDIATED_DECAY_NMD	1.14885e-05	0.000833282	-1.86563	113	RPS28,RPL36,RPLP2,RPS19,RPLP1,RPL12,RPL28,RPL13,SMG6,UPF1,RPL18A,RPS16,EIF4G1,RPS26,PABPC1,RPS15,RPL14,SMG9,RPL18,RPS2,RPS20,RPL37,RPS11,RPL32,RNPS1,SMG5,RPL19,RPL10,RPL23,RPS9,UBA52,RPL13A,RPSA,RPL3,RPS21,RPS27A,FAU,RPL8,RPL29,RPL17,UPF3A,RPS10,RPL34,RPL10A,RPS27,RPS5,RPL23A,RPS15A,RPS12,RPS3,RPS8,RPL36A,RPL5,RPS13,RPL24,RPLP0,RPL35,RPS14,RPS23,RPL27A,RPL37A,RPL9,RPS3A,RPL3L,RPL36AL,RPL39L,RPS6,…	Reactome
REACTOME_INTERFERON_GAMMA_SIGNALING	5.49999e-05	0.00369187	-1.89456	92	ICAM1,CD44,OASL,GBP2,IRF1,MAPK3,TRIM17,MT2A,TRIM62,HLA-F,TRIM8,SP100,PRKCD,PTAFR,IRF7,TRIM10,GBP3,SOCS3,B2M,HLA-B,HLA-A,HLA-DPB1,HLA-C,HLA-DRA,PML,IRF9,TRIM38,GBP1,IRF5,IFI30,CAMK2B,TRIM22,HLA-H,TRIM35	Reactome
REACTOME_SARS_COV_1_MODULATES_HOST_TRANSLATION_MACHINERY	7.80322e-05	0.0049298	-1.99385	35	RPS28,RPS19,RPS16,RPS26,RPS15,RPS2,RPS20,RPS11,RPS9,RPSA,RPS21,RPS27A,FAU,RPS10,RPS27,RPS5,RPS15A,RPS12,RPS3,RPS8,RPS13,RPS14,RPS23,RPS3A,RPS6,RPS17,RPS7,RPS24,RPS18,RPS25	Reactome
REACTOME_SRP_DEPENDENT_COTRANSLATIONAL_PROTEIN_TARGETING_TO_MEMBRANE	0.000129858	0.00774818	-1.76344	110	RPS28,RPL36,SSR4,RPLP2,RPS19,RPLP1,RPL12,RPL28,RPL13,RPL18A,RPS16,RPS26,RPS15,RPL14,RPL18,RPS2,RPS20,RPL37,RPS11,RPL32,RPL19,RPL10,RPL23,RPS9,UBA52,RPL13A,RPSA,RPL3,RPS21,RPS27A,FAU,RPL8,RPL29,RPL17,RPS10,RPL34,SRP68,RPL10A,RPS27,RPS5,RPL23A,RPS15A,RPS12,RPS3,RPS8,RPL36A,RPL5,RPS13,RPL24,RPLP0,RPL35,RPS14,RPS23,RPL27A,RPL37A,RPL9,SRP14,RPS3A,RPL3L,RPL36AL,RPL39L,RPS6,RPL11,RPS17,RPS7,RPS24,RPS18,…	Reactome
REACTOME_DEGRADATION_OF_THE_EXTRACELLULAR_MATRIX	0.000473804	0.0267824	-1.66556	134	CAPNS1,FBN3,CTSD,CD44,SPP1,TIMP1,TLL2,ADAM15,FN1,PHYKPL,LAMA5,CAPN6,FURIN,MMP19,CAPN12,CAPN14,COL5A3,MMP12,CAPN15,CTSB,MMP7,MMP14,COL25A1,BSG,ADAMTS4,LAMC2,NID1,COL18A1,COL2A1,MMP10,LAMA3,CMA1,HSPG2,COL6A2,CTSS,ACAN,COL4A1,PLG,PRSS2,OPTC,MMP9,A2M,PRSS1,CAPN1,MMP25,ADAM8,CAPN10,CAPN9,COL6A1,ADAMTS9,COL4A4,COL11A2,ELANE	Reactome
REACTOME_ELASTIC_FIBRE_FORMATION	0.000847851	0.0441839	-1.81632	43	FBN3,FN1,EFEMP1,ITGA5,FURIN,FBLN2,EFEMP2,LTBP3,ITGB6,BMP2,TGFB1,FBLN5,LTBP4,MFAP5,ITGB3,LOXL1,EMILIN1,FBLN1,LOXL2,VTN,LTBP1,TGFB2,LOXL4,BMP7	Reactome
REACTOME_TRANSCRIPTIONAL_REGULATION_BY_RUNX3	0.000863931	0.0441839	-1.7027	96	MYC,SPP1,YAP1,TEAD3,HES1,CCND1,CCN2,PSMD3,RUNX1,TCF7L1,NOTCH1,TGFB1,TP53,TEAD4,JAG1,TEAD2,PSMB10,RBPJ,WWTR1,PSMB8,PSMB2,HDAC4,ITGA4,TCF7L2,SMAD3,PSMD9,UBA52,PSMD8,PSMD13,RUNX3,SMURF1,RPS27A	Reactome
REACTOME_SIGNALING_BY_VEGF	0.000988171	0.0482407	-1.68085	105	HSPB1,VEGFB,MAPKAPK2,NCF1,NCF2,MLST8,FLT1,SPHK1,SHB,SHC2,CAV1,NCKAP1L,HRAS,NRP2,AXL,PGF,ACTB,PRKCD,JUP,PRR5,MAPK12,NCF4,CYBA,MAPK13,ITPR3,ITGB3,BCAR1,PRKCB,FLT4,AAMP,CYFIP2,WASF2,ACTG1,VAV2,MAPK11	Reactome
