# Supplementary material for: A new form of diabetes caused by INS mutations defined by zygosity, stem cell and population data
Source: EMBO Mol Med. 2026 Jan 3;18(2):620–45. doi: 10.1038/s44321-025-00362-9 (PMC12905373; doi:10.1038/s44321-025-00362-9)
Supplement: Supplementary file 4 — Source data Fig. 2 [file 44321_2025_362_MOESM4_ESM.zip › Figure 2/2F/2F.xlsx]

## Sheet: 2F
2F	proinsulin (content) ng/insulin (content) ng
HET CORR	0.0053481	0.00677127	0.00563221	0.0639764
HET	0.00652615	0.00689124	0.00520783	0.040487	0.0618079	0.0583277	0.0781654
