# Supplementary material for: A new form of diabetes caused by INS mutations defined by zygosity, stem cell and population data
Source: EMBO Mol Med. 2026 Jan 3;18(2):620–45. doi: 10.1038/s44321-025-00362-9 (PMC12905373; doi:10.1038/s44321-025-00362-9)
Supplement: Supplementary file 4 — Source data Fig. 2 [file 44321_2025_362_MOESM4_ESM.zip › Figure 2/2D/2D.xlsx]

## Sheet: 2D
2D	ng proinsulin (content+secreted) /ug protein
HET CORR	0.219371	0.223443	0.185098	1.15633
HET	0.257297	0.146388	0.201535	0.953309	1.22844	1.35482	2.12764
