# Supplementary material for: A new form of diabetes caused by INS mutations defined by zygosity, stem cell and population data
Source: EMBO Mol Med. 2026 Jan 3;18(2):620–45. doi: 10.1038/s44321-025-00362-9 (PMC12905373; doi:10.1038/s44321-025-00362-9)
Supplement: Supplementary file 4 — Source data Fig. 2 [file 44321_2025_362_MOESM4_ESM.zip › Figure 2/2E/2E.xlsx]

## Sheet: 2E
2E	ng insulin (content+secreted) /ug protein
HET CORR	39.0122	28.3566	38.7841	28.7985
HET	38.5296	40.1611	35.2114	29.6816	34.74	34.6678	30.0976
