# Supplementary material for: A new form of diabetes caused by INS mutations defined by zygosity, stem cell and population data
Source: EMBO Mol Med. 2026 Jan 3;18(2):620–45. doi: 10.1038/s44321-025-00362-9 (PMC12905373; doi:10.1038/s44321-025-00362-9)
Supplement: Supplementary file 4 — Source data Fig. 2 [file 44321_2025_362_MOESM4_ESM.zip › Figure 2/2B/2B.xlsx]

## Sheet: 2B
2B	Preproinsulin to proinsulin ratio
Unrelated Control	HET CORR	HET
0.12	0.28	0.43
0.11	0.23	0.59
0.24	0.17	0.48
		0.28
