# Supplementary material for: A new form of diabetes caused by INS mutations defined by zygosity, stem cell and population data
Source: EMBO Mol Med. 2026 Jan 3;18(2):620–45. doi: 10.1038/s44321-025-00362-9 (PMC12905373; doi:10.1038/s44321-025-00362-9)
Supplement: Supplementary file 5 — Source data Fig. 3 [file 44321_2025_362_MOESM5_ESM.zip › Figure 3/3B/3B.xlsx]

## Sheet: 3B
3B	ng insulin (secreted)/ug protein
Condition	HET							HET CORR
G2.8	0.0376236	0.0353726	0.123487	0.166048	0.150823	0.122036	0.0866447	0.164277	0.111319	0.145012	0.125341
G16.8	0.0780307	0.130822	0.372691	0.341737	0.227634	0.347636	0.0702878	0.833899	0.38215	0.605666	0.35253
G16.8+Fk	0.186352	0.225334	0.51169	0.76642	0.736263	0.819745	0.673452	1.31824	0.571322	1.00399	0.554682
