# Supplementary material for: A new form of diabetes caused by INS mutations defined by zygosity, stem cell and population data
Source: EMBO Mol Med. 2026 Jan 3;18(2):620–45. doi: 10.1038/s44321-025-00362-9 (PMC12905373; doi:10.1038/s44321-025-00362-9)
Supplement: Supplementary file 5 — Source data Fig. 3 [file 44321_2025_362_MOESM5_ESM.zip › Figure 3/3C/3C.xlsx]

## Sheet: 3C
3C	proinsulin (secreted) ng/insulin (secreted) ng
	HET							HET CORR
G2.8	0.0842321	0.330059	0.120293	0.29855	0.271007	0.364931	0.255614	0.0457905	0.0484903	0.0348177	0.128537
G16.8	0.175083	0.798091	0.251333	0.419153	0.375046	0.696603	0.290137	0.0777262	0.0722774	0.0601522	0.159738
G16.8+Fk	0.259284	0.739195	0.42116	1.09272	1.03447	1.3499	1.03243	0.147836	0.138286	0.103597	0.219056
