# Supplementary material for: A new form of diabetes caused by INS mutations defined by zygosity, stem cell and population data
Source: EMBO Mol Med. 2026 Jan 3;18(2):620–45. doi: 10.1038/s44321-025-00362-9 (PMC12905373; doi:10.1038/s44321-025-00362-9)
Supplement: Supplementary file 5 — Source data Fig. 3 [file 44321_2025_362_MOESM5_ESM.zip › Figure 3/3D/3D.xlsx]

## Sheet: 3D
3D	insulin secretion (mU/L/protein ug)
Condition	Time in test (min)	HET				HET CORR
G2.8	0	1.03563	1.01612	1.36014	0.466836	0.486389	1.84791	0.678359
G2.8	4	1.08111	0.936095	1.30714	0.4064	0.513386	1.22596	0.716745
G2.8	8	1.24755	0.968122	1.3502	0.473936	0.464359	1.21274	0.836057
G2.8	12	1.1379	0.877324	1.22424	0.420635	0.56266	1.20944	0.860738
G2.8	16	1.17573	1.00813	1.16449	0.44197	0.602246	1.19293	0.850156
G16.8	20	9.62247	15.3071	19.1067	4.08135	2.45646	6.29518	5.31511
G16.8	24	17.755	11.0803	28.7552	3.94081	2.35848	6.99227	8.29588
G16.8	28	18.1066	10.4366	27.5148	3.88808	1.7032	4.70147	5.7979
G16.8	32	15.3266	8.47432	23.4959	3.64182	1.77543	5.4542	7.67619
G16.8	36	15.3823	9.19957	22.1211	3.58901	1.83575	5.48706	7.8764
G16.8 + Ex4	40	20.2559	14.4904	43.1414	10.1255	3.81652	13.4193	14.8072
G16.8 + Ex4	44	29.8733	21.6616	40.2573	13.8911	6.76833	21.8382	44.8296
G16.8 + Ex4	48	26.4892	17.107	32.8499	12.1157	4.39946	15.2523	33.2545
G2.8	52	21.1538	9.28086	25.508	9.075	3.04665	9.7292	14.082
G2.8	56	15.1901	8.61283	17.5317	6.36724	2.31055	10.7442	12.5296
G2.8	60	8.19062	5.03958	8.91485	3.10041	1.81867	3.84442	3.59133
G2.8 + KCl	64	5.20805	4.93148	10.8805	15.9049	2.54682	11.8633	34.582
G2.8 + KCl	68	53.1338	44.1847	113.937	25.0165	7.77829	34.4632	68.7844
G2.8 + KCl	72	24.3279	19.0841	52.0304	12.6035	8.79892	22.9353	38.9061
