# Supplementary material for: A new form of diabetes caused by INS mutations defined by zygosity, stem cell and population data
Source: EMBO Mol Med. 2026 Jan 3;18(2):620–45. doi: 10.1038/s44321-025-00362-9 (PMC12905373; doi:10.1038/s44321-025-00362-9)
Supplement: Supplementary file 5 — Source data Fig. 3 [file 44321_2025_362_MOESM5_ESM.zip › Figure 3/3H/3H.xlsx]

## Sheet: 3H
3H	mU/L/μg protein Area Under Curve-G2.8+KCl
HET	HET CORR
49.7341	10.4226
40.7854	39.8109
103.527	83.0767
32.5156
