# Supplementary material for: A new form of diabetes caused by INS mutations defined by zygosity, stem cell and population data
Source: EMBO Mol Med. 2026 Jan 3;18(2):620–45. doi: 10.1038/s44321-025-00362-9 (PMC12905373; doi:10.1038/s44321-025-00362-9)
Supplement: Supplementary file 5 — Source data Fig. 3 [file 44321_2025_362_MOESM5_ESM.zip › Figure 3/3A/3A.xlsx]

## Sheet: 3A
3A	ng proinsulin (secreted)/ug protein
Condition	HET							HET CORR
G2.8	0.00316911	0.00630668	0.0043419	0.00678335	0.00522702	0.0081884	0.00676733	0.00752231	0.00651695	0.00467939	0.00986831
G16.8	0.00658726	0.0152497	0.00907168	0.00952358	0.00723367	0.0156305	0.0076813	0.0127686	0.00971386	0.00808427	0.0122637
G16.8+Fk	0.00975517	0.0141243	0.0152015	0.0248277	0.0199523	0.0302893	0.0273333	0.0242861	0.0185852	0.0139231	0.0168178
