# Supplementary material for: A new form of diabetes caused by INS mutations defined by zygosity, stem cell and population data
Source: EMBO Mol Med. 2026 Jan 3;18(2):620–45. doi: 10.1038/s44321-025-00362-9 (PMC12905373; doi:10.1038/s44321-025-00362-9)
Supplement: Supplementary file 5 — Source data Fig. 3 [file 44321_2025_362_MOESM5_ESM.zip › Figure 3/3F/3F.xlsx]

## Sheet: 3F
3F	mU/L/μg protein Area Under Curve-G16.8
HET	HET CORR
17.2724	2.3781
12.6005	6.6958
27.6289	7.8621
4.3919
