# Supplementary material for: A new form of diabetes caused by INS mutations defined by zygosity, stem cell and population data
Source: EMBO Mol Med. 2026 Jan 3;18(2):620–45. doi: 10.1038/s44321-025-00362-9 (PMC12905373; doi:10.1038/s44321-025-00362-9)
Supplement: Supplementary file 6 — Source data Fig. 4 [file 44321_2025_362_MOESM6_ESM.zip › Figure 4/4E/4E.xlsx]

## Sheet: 4E
4E	ng proinsulin (content+secreted) /ug protein
HOM CORR	0.392772	0.36743	0.335607	0.457473	0.447382	1.62792	1.61022	1.1919
HOM	0.168446	0.090744	0.146256	0.229635	0.544574	0.639889	0.530227	0.690113	0.798884	0.559628	0.601757	0.815359
