# Supplementary material for: A new form of diabetes caused by INS mutations defined by zygosity, stem cell and population data
Source: EMBO Mol Med. 2026 Jan 3;18(2):620–45. doi: 10.1038/s44321-025-00362-9 (PMC12905373; doi:10.1038/s44321-025-00362-9)
Supplement: Supplementary file 6 — Source data Fig. 4 [file 44321_2025_362_MOESM6_ESM.zip › Figure 4/4B/4B.xlsx]

## Sheet: 4B
4B	Preproinsulin to proinsulin ratio
Unrelated Control	HOM CORR	HOM
0.12	0.14	0.84
0.11	0.14	0.82
0.24	0.17	0.73
		0.86
		1.04
		0.81
		0.68
		0.56
