# Supplementary material for: A new form of diabetes caused by INS mutations defined by zygosity, stem cell and population data
Source: EMBO Mol Med. 2026 Jan 3;18(2):620–45. doi: 10.1038/s44321-025-00362-9 (PMC12905373; doi:10.1038/s44321-025-00362-9)
Supplement: Supplementary file 6 — Source data Fig. 4 [file 44321_2025_362_MOESM6_ESM.zip › Figure 4/4C/4C.xlsx]

## Sheet: 4C
4C	Preproinsulin to proinsulin ratio
DMSO	MG132
0.964979	1.13628
1.03937	1.16402
1.21273	1.73366
1.30307	2.00628
