# Supplementary material for: A new form of diabetes caused by INS mutations defined by zygosity, stem cell and population data
Source: EMBO Mol Med. 2026 Jan 3;18(2):620–45. doi: 10.1038/s44321-025-00362-9 (PMC12905373; doi:10.1038/s44321-025-00362-9)
Supplement: Supplementary file 6 — Source data Fig. 4 [file 44321_2025_362_MOESM6_ESM.zip › Figure 4/4F/4F.xlsx]

## Sheet: 4F
4F	ng insulin (content+secreted) /ug protein
HOM CORR	49.258	45.2295	52.7128	70.9129	52.8383	28.0191	23.7016	30.63	18.8424	31.6664	30.2477
HOM	23.2495	11.1705	21.9161	6.87335	9.09156	14.1664	10.2412	11.9269	9.93312	10.3966	13.3534	22.3512	15.5631
