# Supplementary material for: A new form of diabetes caused by INS mutations defined by zygosity, stem cell and population data
Source: EMBO Mol Med. 2026 Jan 3;18(2):620–45. doi: 10.1038/s44321-025-00362-9 (PMC12905373; doi:10.1038/s44321-025-00362-9)
Supplement: Supplementary file 6 — Source data Fig. 4 [file 44321_2025_362_MOESM6_ESM.zip › Figure 4/4H/4H.xlsx]

## Sheet: 4H
4H	insulin content ng/ ug protein
	S7	LC1W	LC2W	LC3W	LC4W
HOM	13.39	10.8496	10.7497	16.7677	26.391
	4.0082	10.5823	9.35571	12.3782	23.2495
	9.62476	18.3019	20.6262	14.446	11.1705
	30.1513				21.9161
	8.53608				6.87335
	3.76191				9.09156
	13.5014				14.1664
	8.25992				10.2412
	9.89753				11.9269
	7.31952				9.93312
	9.43141				10.3966
	10.645				13.3534
					22.3512
					17.6984
					43.8826
HOM CORR	43.4743	40.7222	33.1157	35.0573	29.9505
	45.2295	30.3213	31.0214	44.4337	49.258
	13.9502	22.5668	28.0235	29.9778	45.2295
	14.6128				52.7128
	26.1463				70.9129
					52.8383
					28.0191
					23.7016
					30.63
					18.8424
					30.9619
					30.111
