# Supplementary material for: A new form of diabetes caused by INS mutations defined by zygosity, stem cell and population data
Source: EMBO Mol Med. 2026 Jan 3;18(2):620–45. doi: 10.1038/s44321-025-00362-9 (PMC12905373; doi:10.1038/s44321-025-00362-9)
Supplement: Supplementary file 6 — Source data Fig. 4 [file 44321_2025_362_MOESM6_ESM.zip › Figure 4/4G/4G.xlsx]

## Sheet: 4G
4G	proinsulin (content) ng/insulin (content) ng
HOM CORR	0.00766606	0.00859702	0.0139175	0.0117534	0.0210519	0.0684939	0.0383099	0.0615928
HOM	0.0276499	0.0116233	0.0314401	0.0233998	0.0599733	0.0446446	0.0513196	0.0575779	0.0475985	0.0536939	0.0448626	0.0360976
