# Supplementary material for: A new form of diabetes caused by INS mutations defined by zygosity, stem cell and population data
Source: EMBO Mol Med. 2026 Jan 3;18(2):620–45. doi: 10.1038/s44321-025-00362-9 (PMC12905373; doi:10.1038/s44321-025-00362-9)
Supplement: Supplementary file 7 — Source data Fig. 5 [file 44321_2025_362_MOESM7_ESM.zip]

Archive with 46 entries (36 files):
- Figure 5/
- __MACOSX/._Figure 5
- Figure 5/5I/
- __MACOSX/Figure 5/._5I
- Figure 5/5G/
- __MACOSX/Figure 5/._5G
- Figure 5/5A/
- __MACOSX/Figure 5/._5A
- Figure 5/5F/
- __MACOSX/Figure 5/._5F
- Figure 5/5H/
- __MACOSX/Figure 5/._5H
- Figure 5/.DS_Store
- __MACOSX/Figure 5/._.DS_Store
- Figure 5/5C/
- __MACOSX/Figure 5/._5C
- Figure 5/5D/
- __MACOSX/Figure 5/._5D
- Figure 5/5E/
- __MACOSX/Figure 5/._5E
- Figure 5/5B/
- __MACOSX/Figure 5/._5B
- Figure 5/5I/5I.xlsx
- __MACOSX/Figure 5/5I/._5I.xlsx
- Figure 5/5G/.DS_Store
- __MACOSX/Figure 5/5G/._.DS_Store
- Figure 5/5G/5G.xlsx
- __MACOSX/Figure 5/5G/._5G.xlsx
- Figure 5/5A/.DS_Store
- __MACOSX/Figure 5/5A/._.DS_Store
- Figure 5/5A/5A.xlsx
- __MACOSX/Figure 5/5A/._5A.xlsx
- Figure 5/5F/5F.xlsx
- __MACOSX/Figure 5/5F/._5F.xlsx
- Figure 5/5H/5H.xlsx
- __MACOSX/Figure 5/5H/._5H.xlsx
- Figure 5/5C/5C.xlsx
- __MACOSX/Figure 5/5C/._5C.xlsx
- Figure 5/5D/5D.xlsx
- __MACOSX/Figure 5/5D/._5D.xlsx
- Figure 5/5E/.DS_Store
- __MACOSX/Figure 5/5E/._.DS_Store
- Figure 5/5E/5E.xlsx
- __MACOSX/Figure 5/5E/._5E.xlsx
- Figure 5/5B/5B.xlsx
- __MACOSX/Figure 5/5B/._5B.xlsx
