# Supplementary material for: A new form of diabetes caused by INS mutations defined by zygosity, stem cell and population data
Source: EMBO Mol Med. 2026 Jan 3;18(2):620–45. doi: 10.1038/s44321-025-00362-9 (PMC12905373; doi:10.1038/s44321-025-00362-9)
Supplement: Supplementary file 7 — Source data Fig. 5 [file 44321_2025_362_MOESM7_ESM.zip › Figure 5/5I/5I.xlsx]

## Sheet: 5I
5I	mU/L/μg protein Area Under Curve-G2.8+KCl
HOM	HOM CORR
11.6076	24.4141
13.6518	68.074
17.442	18.3366
20.9187	72.9468
53.27	53.8709
39.2251	64.9327
43.6947	39.3886
23.9812	48.7188
47.2379	139.619
8.7814	6.8115
12.6524	124.851
57.9697	103.696
12.9972
33.0643
