# Supplementary material for: A new form of diabetes caused by INS mutations defined by zygosity, stem cell and population data
Source: EMBO Mol Med. 2026 Jan 3;18(2):620–45. doi: 10.1038/s44321-025-00362-9 (PMC12905373; doi:10.1038/s44321-025-00362-9)
Supplement: Supplementary file 7 — Source data Fig. 5 [file 44321_2025_362_MOESM7_ESM.zip › Figure 5/5G/5G.xlsx]

## Sheet: 5G
5G	mU/L/μg protein Area Under Curve-G16.8
HOM	HOM CORR
0.5555	2.4045
0.9196	1.7514
0.1903	0.6681
1.6631	5.7887
1.1762	1.2307
1.1722	2.3034
1.7107	0.3733
0.9244	2.0151
2.1469	5.123
0.1452	0.4447
0.6614	2.5674
0.9262	5.6051
0.5901
0.714
