# Supplementary material for: A new form of diabetes caused by INS mutations defined by zygosity, stem cell and population data
Source: EMBO Mol Med. 2026 Jan 3;18(2):620–45. doi: 10.1038/s44321-025-00362-9 (PMC12905373; doi:10.1038/s44321-025-00362-9)
Supplement: Supplementary file 7 — Source data Fig. 5 [file 44321_2025_362_MOESM7_ESM.zip › Figure 5/5A/5A.xlsx]

## Sheet: 5A
5A	ng proinsulin (secreted)/ug protein
	HOM
G2.8	0.00504103	0.00214581	0.00471139	0.0141798	0.00533655	0.00654536	0.00492054	0.00592025	0.00406789	0.00287054	0.00358621	0.00888267
G16.8	0.00621989	0.00385425	0.0087819	0.0145866	0.00743316	0.00817618	0.00909368	0.01052	0.00710969	0.00575866	0.00655871	0.0130618
G16.8+Fk	0.00802585	0.0048839	0.0112828	0.0181826	0.00955556	0.00776215	0.00950971	0.0123269	0.0102378	0.0101413	0.00853103	0.015915
	HOM CORR
G2.8	0.0101553	0.00996726	0.00825801	0.00894357	0.0136949	0.0163695	0.00795972	0.00507051
G16.8	0.0158022	0.0174166	0.0163178	0.0151565	0.022692	0.0295952	0.0146092	0.00729236
G16.8+Fk	0.030623	0.0208036	0.0208178	0.0270757	0.0266279	0.0319625	0.0213548	0.0120987
