# Supplementary material for: A new form of diabetes caused by INS mutations defined by zygosity, stem cell and population data
Source: EMBO Mol Med. 2026 Jan 3;18(2):620–45. doi: 10.1038/s44321-025-00362-9 (PMC12905373; doi:10.1038/s44321-025-00362-9)
Supplement: Supplementary file 7 — Source data Fig. 5 [file 44321_2025_362_MOESM7_ESM.zip › Figure 5/5F/5F.xlsx]

## Sheet: 5F
5F	mU/L/μg protein Area Under Curve-G2.8
HOM	HOM CORR
0.204	0.5228
0.2015	0.5706
0.0878	0.1806
0.1542	1.108
0.177	0.533
0.1316	0.7592
0.1947	0.3286
0.1119	0.5681
0.7664	0.7662
0.0609	0.11
0.3466	0.6521
0.1012	0.443
0.1893
0.2315
