# Supplementary material for: A new form of diabetes caused by INS mutations defined by zygosity, stem cell and population data
Source: EMBO Mol Med. 2026 Jan 3;18(2):620–45. doi: 10.1038/s44321-025-00362-9 (PMC12905373; doi:10.1038/s44321-025-00362-9)
Supplement: Supplementary file 7 — Source data Fig. 5 [file 44321_2025_362_MOESM7_ESM.zip › Figure 5/5H/5H.xlsx]

## Sheet: 5H
5H	mU/L/μg protein Area Under Curve-G16.8+Ex4
HOM	HOM CORR
1.8942	16.8605
5.5237	7.2804
2.4322	5.3899
10.3847	22.9867
10.6395	12.5436
12.3298	16.7957
12.1564	3.8068
6.3881	28.6748
10.7197	49.7294
2.2986	3.6992
5.1902	37.519
11.4425	30.4009
18.1839
11.6291
