# Supplementary material for: A new form of diabetes caused by INS mutations defined by zygosity, stem cell and population data
Source: EMBO Mol Med. 2026 Jan 3;18(2):620–45. doi: 10.1038/s44321-025-00362-9 (PMC12905373; doi:10.1038/s44321-025-00362-9)
Supplement: Supplementary file 7 — Source data Fig. 5 [file 44321_2025_362_MOESM7_ESM.zip › Figure 5/5C/5C.xlsx]

## Sheet: 5C
5C	proinsulin (secreted) ng/insulin (secreted) ng
	HOM
G2.8	0.207444	0.0690357	0.258829	0.118838	0.0629863	0.0486414	0.0890135	0.0873306	0.15808	0.106948	0.236509	0.0778527
G16.8	0.255956	0.124	0.48245	0.122247	0.075443	0.0690107	0.0714751	0.0606282	0.109458	0.0728296	0.122826	0.0972056
G16.8+Fk	0.330273	0.157126	0.619842	0.152384	0.0428744	0.0560995	0.0366493	0.0345694	0.0402705	0.0342468	0.0339215	0.0350905
	HOM CORR
G2.8	0.0836721	0.0980043	0.14412	0.0959169	0.27173	0.101374	0.0542995	0.0873023
G16.8	0.130198	0.171251	0.284781	0.162549	0.45025	0.133175	0.0566646	0.0646788
G16.8+Fk	0.25231	0.204554	0.363316	0.290378	0.528344	0.0469222	0.0174246	0.02031
