# Supplementary material for: A new form of diabetes caused by INS mutations defined by zygosity, stem cell and population data
Source: EMBO Mol Med. 2026 Jan 3;18(2):620–45. doi: 10.1038/s44321-025-00362-9 (PMC12905373; doi:10.1038/s44321-025-00362-9)
Supplement: Supplementary file 7 — Source data Fig. 5 [file 44321_2025_362_MOESM7_ESM.zip › Figure 5/5D/5D.xlsx]

## Sheet: 5D
5D	insulin secretion (mU/L/protein ug)
Condition	Time in test (min)	HOM														HOM CORR
G2.8	0	0.267027	0.167436	0.0885948	0.153196	0.112601	0.151011	0.219372	0.142228	0.733893	0.0674281	0.367636	0.18048	0.103603	0.239959	0.470173	0.714868	0.111452	0.981292	1.27818	1.40148	0.39523	0.710857	0.899702	0.10716	0.519647	0.379887
G2.8	4	0.151971	0.189476	0.0778829	0.0749213	0.174052	0.131687	0.151451	0.117407	0.639685	0.065229	0.367636	0.227891	0.11295	0.277918	0.483402	0.505508	0.117777	0.913937	0.453103	0.814907	0.325063	0.746932	0.682871	0.0764988	0.598939	0.442538
G2.8	8	0.200963	0.191807	0.070529	0.167812	0.158151	0.123175	0.286464	0.0915247	0.733893	0.0586828	0.311529	0.18447	0.101261	0.239959	0.63315	0.558842	0.236751	1.35271	0.409676	0.630396	0.325063	0.436299	0.693639	0.110994	0.662777	0.398108
G2.8	12	0.223999	0.224656	0.111981	0.206239	0.209106	0.089659	0.09349	0.0885178	0.951253	0.0641326	0.353582	0.16444	0.110616	0.197796	0.463564	0.59834	0.202671	1.25126	0.477861	0.574079	0.325063	0.465582	0.76883	0.141672	0.750187	0.503021
G2.8	16	0.210824	0.232925	0.0927409	0.182522	0.220891	0.212418	0.275628	0.157937	0.747399	0.0437391	0.339546	0.18048	0.0562524	0.180935	0.551974	0.524531	0.218873	0.846646	0.304369	0.633376	0.283187	0.536041	0.939602	0.114828	0.673449	0.476674
G16.8	20	0.534059	0.452518	0.173654	0.765979	0.899304	1.10665	2.12292	1.30653	1.11583	0.239787	0.608786	0.781841	0.761725	0.315014	2.20231	1.38673	1.07815	4.39053	1.288	2.78945	0.39523	2.11848	5.45305	0.114512	1.61784	4.71164
G16.8	24	0.438374	0.837179	0.116482	1.98677	1.09708	1.21869	1.48667	0.773918	1.6439	0.117077	0.551714	0.117316	1.02496	0.778239	3.21036	1.99768	0.541475	5.28446	1.05017	1.49419	0.311084	0.741713	4.28531	0.401652	2.0313	5.92597
G16.8	28	0.51806	1.10559	0.177522	1.73801	1.47763	1.15135	1.69198	0.687715	1.42042	0.0787847	0.509032	0.210381	0.657747	0.462324	0.935393	1.39911	0.154876	5.28446	1.21697	1.86176	0.26927	0.969747	5.05624	0.497466	1.93612	4.41897
G16.8	32	0.454268	0.81411	0.185275	1.45364	0.935708	0.765861	1.16333	0.617866	2.76553	0.097718	0.551714	0.882413	0.293255	0.483376	0.535917	1.25091	0.509959	5.38774	0.954926	1.61108	0.241507	3.19103	3.17162	0.382494	2.65971	4.64349
G16.8	36	0.343523	0.705207	0.124004	1.23355	0.369144	0.679809	0.479786	0.465157	2.5363	0.051364	0.509032	0.556172	1.87786	1.45286	4.91596	1.41768	0.557261	4.76848	0.520785	2.2808	0.26927	1.543	4.11175	0.650831	3.37614	4.96425
G16.8 + Ex4	40	1.29312	2.7818	1.85879	10.2163	8.98284	8.55746	10.0108	5.78038	5.77969	2.32745	3.79808	16.7486	4.77139	10.2553	11.0604	4.18385	5.13363	15.2765	15.2492	16.0839	1.68394	23.6455	59.0076	3.25927	26.1348	24.2265
G16.8 + Ex4	44	1.82937	5.53022	2.45068	7.53256	8.75399	11.1188	10.6773	5.34089	8.69041	1.69121	4.52715	12.5368	12.9024	8.81813	13.6943	7.00739	3.88114	19.2599	6.98671	10.6574	3.94399	21.7251	27.0349	2.79841	33.7175	24.1262
G16.8 + Ex4	48	0.988199	4.76542	0.985682	4.8075	6.71537	9.28692	6.76931	2.84458	11.4025	1.10566	3.60136	13.6085	8.54474	6.91662	13.0165	5.32148	2.97264	18.1056	5.18161	11.4191	3.70195	22.4152	22.7207	2.03061	26.9955	19.9343
G2.8	52	0.734296	4.10814	1.40867	6.9937	5.16025	6.89314	7.44399	2.72861	6.13667	1.34125	3.23908	11.5924	1.82181	6.32521	6.32035	2.93449	2.95621	16.1141	9.48391	9.88608	2.55973	24.7983	17.6994	1.57016	21.8543	15.7046
G2.8	56	0.797484	1.45608	1.51171	6.31229	8.00519	4.9034	5.63867	2.91104	5.17223	0.785413	2.13086	5.6033	3.46673	2.82136	8.3952	2.42794	3.20296	9.18901	4.79772	8.11841	1.47801	15.115	10.6683	0.879947	27.5127	22.082
G2.8	60	0.284242	1.74374	0.464535	1.14267	3.21241	2.14643	2.94613	1.48494	1.72808	0.586828	1.62734	0.859423	1.2691	1.72505	2.44746	1.09288	0.800594	5.90449	2.15264	5.34437	0.708051	4.4887	6.01875	0.343773	12.9922	7.95701
G2.8 + KCl	64	1.11619	1.24018	13.6765	3.32158	11.9104	20.2148	2.38001	0.780639	1.39259	3.93545	4.64905	3.46753	1.01261	1.05097	1.22805	0.667624	9.40409	37.2239	1.85826	4.21839	2.11297	13.4537	69.7086	0.573458	47.6814	33.1601
G2.8 + KCl	68	15.0369	15.7631	11.2351	23.496	63.8828	31.2447	56.0216	29.4398	62.5229	7.3016	11.102	13.9945	69.863	32.945	29.8306	83.2404	15.9962	52.2192	63.0574	68.3935	46.728	48.8771	112.838	8.05524	95.1261	89.3837
G2.8 + KCl	72	2.23237	5.20492	2.03819	7.97832	5.01106	12.6098	11.3349	10.0178	12.1546	3.28325	4.82791	3.20817	30.8887	29.4759	8.67742	35.313	3.40852	34.0499	29.6285	44.2298	19.7757	17.0062	47.745	2.83344	75.9461	58.044
