# Supplementary material for: A new form of diabetes caused by INS mutations defined by zygosity, stem cell and population data
Source: EMBO Mol Med. 2026 Jan 3;18(2):620–45. doi: 10.1038/s44321-025-00362-9 (PMC12905373; doi:10.1038/s44321-025-00362-9)
Supplement: Supplementary file 7 — Source data Fig. 5 [file 44321_2025_362_MOESM7_ESM.zip › Figure 5/5E/5E.xlsx]

## Sheet: 5E
5E	insulin secretion (mU/L/protein ug)
Condition	Time in test (min)	HOM														HOM CORR
G2.8	8	0.200963	0.191807	0.070529	0.167812	0.158151	0.123175	0.286464	0.0915247	0.733893	0.0586828	0.311529	0.18447	0.101261	0.239959	0.63315	0.558842	0.236751	1.35271	0.409676	0.630396	0.325063	0.436299	0.693639	0.110994	0.662777	0.398108
G2.8	12	0.223999	0.224656	0.111981	0.206239	0.209106	0.089659	0.09349	0.0885178	0.951253	0.0641326	0.353582	0.16444	0.110616	0.197796	0.463564	0.59834	0.202671	1.25126	0.477861	0.574079	0.325063	0.465582	0.76883	0.141672	0.750187	0.503021
G2.8	16	0.210824	0.232925	0.0927409	0.182522	0.220891	0.212418	0.275628	0.157937	0.747399	0.0437391	0.339546	0.18048	0.0562524	0.180935	0.551974	0.524531	0.218873	0.846646	0.304369	0.633376	0.283187	0.536041	0.939602	0.114828	0.673449	0.476674
G16.8	20	0.534059	0.452518	0.173654	0.765979	0.899304	1.10665	2.12292	1.30653	1.11583	0.239787	0.608786	0.781841	0.761725	0.315014	2.20231	1.38673	1.07815	4.39053	1.288	2.78945	0.39523	2.11848	5.45305	0.114512	1.61784	4.71164
G16.8	24	0.438374	0.837179	0.116482	1.98677	1.09708	1.21869	1.48667	0.773918	1.6439	0.117077	0.551714	0.117316	1.02496	0.778239	3.21036	1.99768	0.541475	5.28446	1.05017	1.49419	0.311084	0.741713	4.28531	0.401652	2.0313	5.92597
G16.8	28	0.51806	1.10559	0.177522	1.73801	1.47763	1.15135	1.69198	0.687715	1.42042	0.0787847	0.509032	0.210381	0.657747	0.462324	0.935393	1.39911	0.154876	5.28446	1.21697	1.86176	0.26927	0.969747	5.05624	0.497466	1.93612	4.41897
G16.8	32	0.454268	0.81411	0.185275	1.45364	0.935708	0.765861	1.16333	0.617866	2.76553	0.097718	0.551714	0.882413	0.293255	0.483376	0.535917	1.25091	0.509959	5.38774	0.954926	1.61108	0.241507	3.19103	3.17162	0.382494	2.65971	4.64349
G16.8	36	0.343523	0.705207	0.124004	1.23355	0.369144	0.679809	0.479786	0.465157	2.5363	0.051364	0.509032	0.556172	1.87786	1.45286	4.91596	1.41768	0.557261	4.76848	0.520785	2.2808	0.26927	1.543	4.11175	0.650831	3.37614	4.96425
