# Supplementary material for: A new form of diabetes caused by INS mutations defined by zygosity, stem cell and population data
Source: EMBO Mol Med. 2026 Jan 3;18(2):620–45. doi: 10.1038/s44321-025-00362-9 (PMC12905373; doi:10.1038/s44321-025-00362-9)
Supplement: Supplementary file 7 — Source data Fig. 5 [file 44321_2025_362_MOESM7_ESM.zip › Figure 5/5B/5B.xlsx]

## Sheet: 5B
5B	ng insulin (secreted)/ug protein
	HOM
G2.8	0.108568	0.0634961	0.0874262	0.0655824	0.0847256	0.134564	0.0552785	0.0677913	0.0257331	0.0268406	0.0151631	0.114096	0.0178316
G16.8	0.116014	0.118059	0.171153	0.0557804	0.0985268	0.118477	0.127229	0.173517	0.0649538	0.0790704	0.0533983	0.134373	0.0459991
G16.8+Fk	0.365913	0.234544	0.582744	0.196484	0.222874	0.138364	0.259478	0.356585	0.254226	0.296123	0.251493	0.453542	0.228561
	HOM CORR
G2.8	0.121371	0.203734	0.125666	0.0765676	0.0951775	0.0673287	0.161476	0.106883	0.056901	0.086577	0.0382129
G16.8	0.351792	0.319889	0.336398	0.175255	0.261348	0.176817	0.222227	0.187984	0.110459	0.117483	0.0666233
G16.8+Fk	0.976076	0.539021	0.627264	0.815308	0.416894	0.260949	0.681181	0.893594	0.583609	0.39751	0.154158
