# Supplementary material for: A new form of diabetes caused by INS mutations defined by zygosity, stem cell and population data
Source: EMBO Mol Med. 2026 Jan 3;18(2):620–45. doi: 10.1038/s44321-025-00362-9 (PMC12905373; doi:10.1038/s44321-025-00362-9)
Supplement: Supplementary file 8 — Source data Fig. 6 [file 44321_2025_362_MOESM8_ESM.zip]

Archive with 32 entries (25 files):
- Figure 6/
- __MACOSX/._Figure 6
- Figure 6/6F/
- __MACOSX/Figure 6/._6F
- Figure 6/6G/
- __MACOSX/Figure 6/._6G
- Figure 6/.DS_Store
- __MACOSX/Figure 6/._.DS_Store
- Figure 6/6B/
- __MACOSX/Figure 6/._6B
- Figure 6/6E/
- __MACOSX/Figure 6/._6E
- Figure 6/6D/
- __MACOSX/Figure 6/._6D
- Figure 6/6C/
- __MACOSX/Figure 6/._6C
- Figure 6/6F/6F.xlsx
- __MACOSX/Figure 6/6F/._6F.xlsx
- Figure 6/6G/6G.xlsx
- __MACOSX/Figure 6/6G/._6G.xlsx
- Figure 6/6B/6B.xlsx
- __MACOSX/Figure 6/6B/._6B.xlsx
- Figure 6/6E/6E.xlsx
- __MACOSX/Figure 6/6E/._6E.xlsx
- Figure 6/6D/.DS_Store
- __MACOSX/Figure 6/6D/._.DS_Store
- Figure 6/6D/6D.xlsx
- __MACOSX/Figure 6/6D/._6D.xlsx
- Figure 6/6C/.DS_Store
- __MACOSX/Figure 6/6C/._.DS_Store
- Figure 6/6C/6C.xlsx
- __MACOSX/Figure 6/6C/._6C.xlsx
