# Supplementary material for: A new form of diabetes caused by INS mutations defined by zygosity, stem cell and population data
Source: EMBO Mol Med. 2026 Jan 3;18(2):620–45. doi: 10.1038/s44321-025-00362-9 (PMC12905373; doi:10.1038/s44321-025-00362-9)
Supplement: Supplementary file 8 — Source data Fig. 6 [file 44321_2025_362_MOESM8_ESM.zip › Figure 6/6F/6F.xlsx]

## Sheet: 6F
6F	HbA1c
Time	HbA1c (%)
6-Jul-2021	10.2
7-Aug-2021	9.3
20-Sep-2021	8.6
20-Nov-2021	7.8
26-Feb-2022	7.8
4-Jun-2022	6.9
