# Supplementary material for: A new form of diabetes caused by INS mutations defined by zygosity, stem cell and population data
Source: EMBO Mol Med. 2026 Jan 3;18(2):620–45. doi: 10.1038/s44321-025-00362-9 (PMC12905373; doi:10.1038/s44321-025-00362-9)
Supplement: Supplementary file 8 — Source data Fig. 6 [file 44321_2025_362_MOESM8_ESM.zip › Figure 6/6G/6G.xlsx]

## Sheet: 6G
6G	Cell death (%)
	HOM										HOM CORR
Vehicle	6.48	4.68357	5.40584	2.99918	4.23966	2.76923	5.61731	3.275	2.54522	3.41957	8.25848	3.73016	3.04327	1.95238	2.75974	2.8985	2.35476
Ex4	7.14	2.82016	3.63593	2.6625	2.49826	2.85714	4.35	3.29762	2.75694	2.78846	8.76045	4.57778	2.92899	1.82353	2.57222	2.71795	2.25
DL	6.33	2.33967	3.13095	2.59593	2.28079	2.78571	4.32738	2.88278	2.80621	3.5035	8.01254	4.00766	3.07308	2.4	2.52273	2.88095	3.06566
LR					2.08082	3.3814	4.52319	3.00609	2.44391	3.52879			3.52381	1.82353	3.10417	4.93932	4.31373
