# Supplementary material for: A new form of diabetes caused by INS mutations defined by zygosity, stem cell and population data
Source: EMBO Mol Med. 2026 Jan 3;18(2):620–45. doi: 10.1038/s44321-025-00362-9 (PMC12905373; doi:10.1038/s44321-025-00362-9)
Supplement: Supplementary file 8 — Source data Fig. 6 [file 44321_2025_362_MOESM8_ESM.zip › Figure 6/6B/6B.xlsx]

## Sheet: 6B
6B	IpGTT Area Under Curve (human C-peptide)
month	HOM																			HOM CORR
1	0	0	0	0	0	0	0	173.25	0	0	0	0	0		141.6	2055		0	0	0	0	9322.2	1327.35	1269	12645	35180.8
2	0	0	0	0	0	0	0	1698	0	0	0	0	11941	461.25	0	0	0	18449	20929	11940.6	0	13546.9	12678	8885.62	13754.3	34590	78537.5	18823.1
3	0	0	0	0	0	0	2403	720	0	0			0	819	0	7058	0	3982	4468	31492.3	1854.08	27835.9	11808	39333	41610.9	28521.5	52646	78777.9
4							1260	2042.06					0	348	584.16	21639	7985.82	761.708	7375.96		720		68578.1	50052.2	90486.5	82300.8	88772.5	58563.8
5	4792.57	0	0	0	0	0	1945.88	5636.92															73873.9	44351.9	69719.3
6	5978.48	0	0	0	0	0		808.449															84633.8	115446	111385
