# Supplementary material for: A new form of diabetes caused by INS mutations defined by zygosity, stem cell and population data
Source: EMBO Mol Med. 2026 Jan 3;18(2):620–45. doi: 10.1038/s44321-025-00362-9 (PMC12905373; doi:10.1038/s44321-025-00362-9)
Supplement: Supplementary file 8 — Source data Fig. 6 [file 44321_2025_362_MOESM8_ESM.zip › Figure 6/6E/6E.xlsx]

## Sheet: 6E
6E	HbA1c
Time	HbA1c (%)
1-Nov-2018	11.9
24-Oct-2019	8.9
12-May-2020	9.2
1-Aug-2020	10.5
1-Jan-2021	9.3
1-Apr-2021	8.9
1-Sep-2021	8.4
1-Nov-2021	9.6
1-Jan-2022	9.1
6-May-2022	8.7
16-Jan-2023	8
