# Supplementary material for: A new form of diabetes caused by INS mutations defined by zygosity, stem cell and population data
Source: EMBO Mol Med. 2026 Jan 3;18(2):620–45. doi: 10.1038/s44321-025-00362-9 (PMC12905373; doi:10.1038/s44321-025-00362-9)
Supplement: Supplementary file 8 — Source data Fig. 6 [file 44321_2025_362_MOESM8_ESM.zip › Figure 6/6D/6D.xlsx]

## Sheet: 6D
6D	IpGTT AUC (blood glucose)
month	HOM																			HOM CORR
1	26610	23130	16342.5	28972.5	19927.5	18825	33030	26467.5	19432.5	28380	28380	28972.5	33825		30727.5	22755		28177.5	21487.5	33982.5	33900	30997.5	39217.5	23122.5	18105	22582.5
2	19515	27667.5	21802.5	32610	24142.5	19440	30885	33465	20895	29722.5	25027.5	47257.5	26865	29737.5	31597.5	25927.5	32872.5	34867.5	28657.5	30697.5	31650	39360	32392.5	26505	26362.5	49230	23722.5	35175
3	20220	20587.5	20572.5	24180	20572.5	20797.5	33487.5	29002.5	15555	28357.5			29700	30195	31095	28882.5	34365	28507.5	23925	26737.5	31650	33847.5	33262.5	31455	39060	34792.5	22882.5	25222.5
4							32557.5	35490					32985	29040	25807.5	40200	36525	23040	27495		23865		31800	23370	30765	46897.5	12825	19417.5
5	14872.5	16995	15885	17182.5	14850	16882.5	21315	24427.5															19425	10342.5	10132.5
6	18630	12382.5	15232.5	14340	10762.5	14512.5		21172.5															12705	8385	7177.5
