# Supplementary material for: A new form of diabetes caused by INS mutations defined by zygosity, stem cell and population data
Source: EMBO Mol Med. 2026 Jan 3;18(2):620–45. doi: 10.1038/s44321-025-00362-9 (PMC12905373; doi:10.1038/s44321-025-00362-9)
Supplement: Supplementary file 8 — Source data Fig. 6 [file 44321_2025_362_MOESM8_ESM.zip › Figure 6/6C/6C.xlsx]

## Sheet: 6C
6C	Human C-peptide (pmol/L) 4 months IpGTT
Time in test (min)	HOM									HOM CORR
0	0	0	0	0	0	225.193	32.46	27.13	27.13	0	625.23	886.247	1031.49	650.978
15	0	0	0	0	38.944	221.801	151.979	0	64.2082	0	631.455	472.143	999.769	730.501
30	24	29.7676	0	0	0	249.937	63.79	0	57.01	0	816.556	594.861	968.147	949.041
60	24	45.7429	0	11.6	0	248.199	81.5	0	97.7	24	805.497	475.139	960.124	1017.72
90	0	0	0	0	0	236.879	105.49	37.22	133.05	0	791.978	578.979	1144.45	971.731
