# Supplementary material for: A new form of diabetes caused by INS mutations defined by zygosity, stem cell and population data
Source: EMBO Mol Med. 2026 Jan 3;18(2):620–45. doi: 10.1038/s44321-025-00362-9 (PMC12905373; doi:10.1038/s44321-025-00362-9)
Supplement: Supplementary file 9 — Figure EV1 Source Data [file 44321_2025_362_MOESM9_ESM.zip › EMM-2025-22137-V2_FigureEV1.xlsx]

## Sheet: EV1
Figure EV1A and EV1B
amino_acid_position	charge_WT	charge_R6C	hydrophobicity_WT	hydrophobicity_R6C	sequence_WT	sequence_R6C	hydrophobicity_window
1	0	0	1.23333	1.23333	M	M	3
2	0	0	2.5	2.5	A	A	3
3	0	0	1.56667	1.56667	L	L	3
4	0	0	1.6	1.6	W	W	3
5	0	0	-1.16667	1.16667	M	M	3
6	1	0	0.4	2.73333	R	C	3
7	0	0	1.03333	3.36667	L	L	3
8	0	0	2	2	L	L	3
9	0	0	2	2	P	P	3
10	0	0	2	2	L	L	3
11	0	0	3.13333	3.13333	L	L	3
12	0	0	3.13333	3.13333	A	A	3
13	0	0	3.13333	3.13333	L	L	3
14	0	0	3.13333	3.13333	L	L	3
15	0	0	3.13333	3.13333	A	A	3
16	0	0	1.56667	1.56667	L	L	3
17	0	0	0.833333	0.833333	W	W	3
18	0	0	-0.966667	-0.966667	G	G	3
19	0	0	-1.83333	-1.83333	P	P	3
20	-1	-1	-2.23333	-2.23333	D	D	3
21	0	0	-1.1	-1.1	P	P	3
22	0	0	0.666667	0.666667	A	A	3
23	0	0	1.8	1.8	A	A	3
24	0	0	1.2	1.2	A	A	3
