# Supplementary material for: A new form of diabetes caused by INS mutations defined by zygosity, stem cell and population data
Source: EMBO Mol Med. 2026 Jan 3;18(2):620–45. doi: 10.1038/s44321-025-00362-9 (PMC12905373; doi:10.1038/s44321-025-00362-9)
Supplement: Supplementary file 10 — Figure EV2 Source Data [file 44321_2025_362_MOESM10_ESM.zip › EMM-2025-22137-V3_FigureEV2.xlsx]

## Sheet: EV2A
Figure EV2A	Cell death (%GFP)
Day	Empty					WT					HOM					HET
Day1	2.1025	2.228	0.4909	0.3752	0.8252	1.4984	1.5748	2.085	0.4785	1.6129	2.0833	2.4007	0.9912	0.9912	1.2596	2.4306	2.7586	1.2833	1.4142	1.7098
Day3	1.3991	1.6801	0.9091	1.7828	0.8475	2.4945	3.4173	1.4908	1.087	1.6284	2.2177	3.1991	1.1996	0.932	1.4536	2.1277	4.5245	1.187	1.2528	1.2023

## Sheet: EV2B
Figure EV2B	Cell death (%)
Condition	HET							HET CORR
Vehicle	4.86	6.26	4.23	2.95	3.3	3.43	6.6	4.93	2.86	4.44	4.07	3.89	3.89
Tuni	15.35	12.8	13.93					15.23	11.41	8.94	8.62
Thap	10.99	12.51	12.84	8.05	8.21	16.47	17.04	15.72	11.48	11.53	11.03	10.4	8.02
BFA	10.91	15.28	18.57	16.13	15.42	23.54	17.44	21				12.98	11.95

## Sheet: EV2C
Figure EV2C	Cell death (%)
Condition	HOM										HOM CORR
Vehicle	6.48	4.68357	5.40584	2.99918	4.23966	2.76923	5.61731	3.275	2.54522	3.41957	8.25848	3.73016	3.04327	1.95238	2.75974	2.8985	2.35476
Tuni	7.36	7.78	6.78	10.13							14.47	10.44
Thap	9.34	11.4706	11.3441	13.6941	7.42619	8.20357	15.9892	8.59182	6.44422	7.06044	13.9208	12.6943	13.1858	4.46154	7.67563	7.77778	9.5928
BFA	15.0842				13.1698	11.5	18.2718	11.4545	10.2443	9.37171	20.3529		21.9706	20	12.32	10.6905	10.7693
