# Supplementary material for: A new form of diabetes caused by INS mutations defined by zygosity, stem cell and population data
Source: EMBO Mol Med. 2026 Jan 3;18(2):620–45. doi: 10.1038/s44321-025-00362-9 (PMC12905373; doi:10.1038/s44321-025-00362-9)
Supplement: Supplementary file 11 — Figure EV3 Source Data [file 44321_2025_362_MOESM11_ESM.zip]

Archive with 2 entries (2 files):
- EMM-2025-22137-V2_FigureEV3.xlsx
- __MACOSX/._EMM-2025-22137-V2_FigureEV3.xlsx
