# Supplementary material for: A new form of diabetes caused by INS mutations defined by zygosity, stem cell and population data
Source: EMBO Mol Med. 2026 Jan 3;18(2):620–45. doi: 10.1038/s44321-025-00362-9 (PMC12905373; doi:10.1038/s44321-025-00362-9)
Supplement: Supplementary file 11 — Figure EV3 Source Data [file 44321_2025_362_MOESM11_ESM.zip › EMM-2025-22137-V2_FigureEV3.xlsx]

## Sheet: EV3
Figure EV3B	Hormonal cells percentages
Cell_line_ID	Genotype	INS	GCG	SST	Poly	Non
ULBi012.8 22-01	HOM	0.616818	0.134735	0.0563784	0.046345	0.145724
ULBi012.8 22-05	HOM	0.620209	0.117073	0.0585366	0.0473868	0.156794
ULBi012.31CR4 21-03	HOM	0.683375	0.0910695	0.0963643	0.0653018	0.0638899
ULBi012.31CR4 21-04	HOM	0.662939	0.124601	0.128594	0.0383387	0.0455272
ULBi012.31CR4 21-05	HOM	0.716418	0.110282	0.0431177	0.0497512	0.0804312
ULBi012.31 CR32 22-05	HOM	0.590584	0.196067	0.101311	0.0959476	0.0160906
ULBi012.31 21-04	HOM	0.696884	0.122757	0.0420208	0.0283286	0.110009
ULBi012.31 21-07	HOM	0.390919	0.111849	0.138427	0.0642303	0.294574
ULBi012.31 21-09	HOM	0.640796	0.145274	0.0855721	0.0358209	0.0925373
ULBi012.31 22-04	HOM	0.659667	0.100652	0.120203	0.0463432	0.0731354
ULBi012.31 22-05	HOM	0.61619	0.126118	0.204669	0.0445123	0.00850971
ULBi012.31 22-07	HOM	0.616733	0.0970165	0.150845	0.128103	0.00730232
ULBi012.31 23-01	HOM	0.826878	0.0267235	0.0329202	0.039117	0.074361
ULBi012.31 23-02	HOM	0.698967	0.0668962	0.0752582	0.0477127	0.111166
ULBi012.31 CR3 22-02	HOM_CORR	0.745209	0.0652945	0.0972321	0.0617459	0.0305181
ULBi012.31 CR3 22-04	HOM_CORR	0.859558	0.0312094	0.0481144	0.00650195	0.0546164
ULBi012.31 CR3 22-06	HOM_CORR	0.752498	0.0707148	0.126057	0.0476556	0.00307456
ULBi012.31 CR3 22-07	HOM_CORR	0.758294	0.0486406	0.0760788	0.0932901	0.0236967
ULBi012.31 CR3 22-09	HOM_CORR	0.725575	0.0439457	0.0769521	0.0978876	0.0556394
ULBi012.31 CR3 23-01	HOM_CORR	0.430333	0.0875462	0.0505549	0.0653514	0.366215
Figure EV3D	Hormonal cells percentages
Cell_line_ID	Genotype	INS	GCG	SST	Poly	Non
ULBi011.5 CR29 22-01	HET	0.594386	0.0269675	0.0627408	0.067694	0.248211
ULBi011.5 CR29 22-02	HET	0.356597	0.0544933	0.0697897	0.0927342	0.426386
ULBi011.5 CR29 22-03	HET	0.575681	0.0512983	0.0829639	0.10038	0.189677
ULBi011.5 CR29 22-04	HET	0.594306	0.027758	0.0441281	0.0548043	0.279004
ULBi011.5 22-01	HET	0.693252	0.0143149	0.0184049	0.0143149	0.259714
ULBi011.5 22-02	HET	0.426966	0.0411985	0.0187266	0.0299625	0.483146
ULBi011.5 22-04	HET	0.542033	0.0872318	0.115371	0.0903975	0.164967
ULBi011.5 CR21 22-01	HET_CORR	0.723478	0.0696	0.0382609	0.0969565	0.0717391
ULBi011.5 CR21 22-02	HET_CORR	0.600638	0.0834	0.0461702	0.0395745	0.230213
ULBi011.5 CR21 23-01	HET_CORR	0.57418	0.1294	0.0737727	0.0520749	0.170599
ULBi011.5 CR21 23-02	HET_CORR	0.689126	0.0414	0.0386925	0.0406938	0.190127
ULBi011.5 CR30 22-01	HET_CORR	0.585912	0.101387	0.0960512	0.0875133	0.129136
ULBi011.5 CR30 22-02	HET_CORR	0.687294	0.0847048	0.0445469	0.0511301	0.132324
Figure EV3B and D: INS: insulin, GCG: glucagon, SST: somatostatin, Poly: polyhormonal, Non: not stained for any of INS/GCG/SST.
Figure EV3C	INS mRNA expression
Stages	HOM															HOM CORR
D0	0.010698	0.027677	1.65445	0.22336	0.254433	1.21495	0	0	1.02001	0.127407	0.180598	0.024337	0.007796	0.148066	0.182077	0	0	0	0		0.008927	0.003623	0.016087
S4	0.06195	0.253081	4.34146	0.390279	0.627105	1.5356	0.140493	0.237638		0.457568	0.638453	0.315818	0.149593	0.359209	0.554761	0.320561	0.133643		5.77709	1.19475	0.017735	0.165856	0.230034	2.50348
S5	36.5812	48.9702	99.2589	44.9361	13.0963	115.178	43.128	34.6437		19.1652	49.5046	48.6491	6.82533		121.842	22.3197	17.9482	0.412516	70.197	4.09661	9.82479	5.79606	0.520105
S6		185.444	820.88	179.515	143.275	334.229	191.037	177.498		118.324	406.606	206.72	100.88		413.453	120.812	157.669			21.3982	129.674	124.43	43.6514
S7	450.745	65.5128	633.943	530.459	403.493		546.108	420.807	672.02	95.2093	505.438	608.604	83.5519		862.76	462.852	381.684	136.449		91.7794	279.251	131.964	126.67
LTC						903.957	614.361	490.096		591.026			159.808			895.419	532.39				100.755	74.8719		112.671
Figure EV3E	INS mRNA expression
Stages	HET				HET CORR
D0	0	0	0	0	0	0	0.011812	0.037666	0
S4	0.16561	0	0.068413	0.802148	0.120188	0.795603	0.163431	0.00025	0.27156
S5		18.478	25.4964	71.2046	29.9865	57.532	0.44479	0.000114	125.709
S6	340.446	181.643	159.546	358.799	205.926	191.469	28.385	47.0997	163.244
S7	600.294	296.092	269.89	527.758	115.581		96.1166	105.177	416.901
LTC		723.161	861.279	719.705	577.513	592.445	41.476	69.9346	450.86
