# Supplementary material for: A new form of diabetes caused by INS mutations defined by zygosity, stem cell and population data
Source: EMBO Mol Med. 2026 Jan 3;18(2):620–45. doi: 10.1038/s44321-025-00362-9 (PMC12905373; doi:10.1038/s44321-025-00362-9)
Supplement: Supplementary file 12 — Appendix Figure Source Data [file 44321_2025_362_MOESM12_ESM.zip]

Archive with 91 entries (85 files):
- S2-facs-dot-plots/
- S2-facs-dot-plots/No.1/
- __MACOSX/S2-facs-dot-plots/._No.1
- S2-facs-dot-plots/No.3/
- __MACOSX/S2-facs-dot-plots/._No.3
- S2-facs-dot-plots/No.4/
- __MACOSX/S2-facs-dot-plots/._No.4
- S2-facs-dot-plots/No.5/
- __MACOSX/S2-facs-dot-plots/._No.5
- S2-facs-dot-plots/No.2/
- __MACOSX/S2-facs-dot-plots/._No.2
- S2-facs-dot-plots/No.1/WT-D3.jpg
- __MACOSX/S2-facs-dot-plots/No.1/._WT-D3.jpg
- S2-facs-dot-plots/No.1/WT-D1.jpg
- __MACOSX/S2-facs-dot-plots/No.1/._WT-D1.jpg
- S2-facs-dot-plots/No.1/W+R-D3.jpg
- __MACOSX/S2-facs-dot-plots/No.1/._W+R-D3.jpg
- S2-facs-dot-plots/No.1/W+R-D1.jpg
- __MACOSX/S2-facs-dot-plots/No.1/._W+R-D1.jpg
- S2-facs-dot-plots/No.1/R-D3.jpg
- __MACOSX/S2-facs-dot-plots/No.1/._R-D3.jpg
- S2-facs-dot-plots/No.1/empty-D3.jpg
- __MACOSX/S2-facs-dot-plots/No.1/._empty-D3.jpg
- S2-facs-dot-plots/No.1/empty-D1.jpg
- __MACOSX/S2-facs-dot-plots/No.1/._empty-D1.jpg
- S2-facs-dot-plots/No.1/R-D1.jpg
- __MACOSX/S2-facs-dot-plots/No.1/._R-D1.jpg
- S2-facs-dot-plots/No.3/DAY3-WR1.jpg
- __MACOSX/S2-facs-dot-plots/No.3/._DAY3-WR1.jpg
- S2-facs-dot-plots/No.3/DAY3-R1.jpg
- __MACOSX/S2-facs-dot-plots/No.3/._DAY3-R1.jpg
- S2-facs-dot-plots/No.3/DAY1-WR1.jpg
- __MACOSX/S2-facs-dot-plots/No.3/._DAY1-WR1.jpg
- S2-facs-dot-plots/No.3/DAY1-R1.jpg
- __MACOSX/S2-facs-dot-plots/No.3/._DAY1-R1.jpg
- S2-facs-dot-plots/No.3/DAY3-E1.jpg
- __MACOSX/S2-facs-dot-plots/No.3/._DAY3-E1.jpg
- S2-facs-dot-plots/No.3/DAY1-E1.jpg
- __MACOSX/S2-facs-dot-plots/No.3/._DAY1-E1.jpg
- S2-facs-dot-plots/No.3/DAY1-W1.jpg
- __MACOSX/S2-facs-dot-plots/No.3/._DAY1-W1.jpg
- S2-facs-dot-plots/No.3/DAY3-W1.jpg
- __MACOSX/S2-facs-dot-plots/No.3/._DAY3-W1.jpg
- S2-facs-dot-plots/No.4/DAY3-WR2.jpg
- __MACOSX/S2-facs-dot-plots/No.4/._DAY3-WR2.jpg
- S2-facs-dot-plots/No.4/DAY3-R2.jpg
- __MACOSX/S2-facs-dot-plots/No.4/._DAY3-R2.jpg
- S2-facs-dot-plots/No.4/DAY1-WR2.jpg
- __MACOSX/S2-facs-dot-plots/No.4/._DAY1-WR2.jpg
- S2-facs-dot-plots/No.4/DAY1-R2.jpg
- __MACOSX/S2-facs-dot-plots/No.4/._DAY1-R2.jpg
- S2-facs-dot-plots/No.4/DAY3-E2.jpg
- __MACOSX/S2-facs-dot-plots/No.4/._DAY3-E2.jpg
- S2-facs-dot-plots/No.4/DAY1-E2.jpg
- __MACOSX/S2-facs-dot-plots/No.4/._DAY1-E2.jpg
- S2-facs-dot-plots/No.4/DAY1-W2.jpg
- __MACOSX/S2-facs-dot-plots/No.4/._DAY1-W2.jpg
- S2-facs-dot-plots/No.4/DAY3-W2.jpg
- __MACOSX/S2-facs-dot-plots/No.4/._DAY3-W2.jpg
- S2-facs-dot-plots/No.5/DAY3-WR3.jpg
- __MACOSX/S2-facs-dot-plots/No.5/._DAY3-WR3.jpg
- S2-facs-dot-plots/No.5/DAY1-WR3.jpg
- __MACOSX/S2-facs-dot-plots/No.5/._DAY1-WR3.jpg
- S2-facs-dot-plots/No.5/DAY3-R3.jpg
- __MACOSX/S2-facs-dot-plots/No.5/._DAY3-R3.jpg
- S2-facs-dot-plots/No.5/DAY1-R3.jpg
- __MACOSX/S2-facs-dot-plots/No.5/._DAY1-R3.jpg
- S2-facs-dot-plots/No.5/DAY3-E3.jpg
- __MACOSX/S2-facs-dot-plots/No.5/._DAY3-E3.jpg
- S2-facs-dot-plots/No.5/DAY1-E3.jpg
- __MACOSX/S2-facs-dot-plots/No.5/._DAY1-E3.jpg
- S2-facs-dot-plots/No.5/DAY1-W3.jpg
- __MACOSX/S2-facs-dot-plots/No.5/._DAY1-W3.jpg
- S2-facs-dot-plots/No.5/DAY3-W3.jpg
- __MACOSX/S2-facs-dot-plots/No.5/._DAY3-W3.jpg
- S2-facs-dot-plots/No.2/day3-r6c.jpg
- __MACOSX/S2-facs-dot-plots/No.2/._day3-r6c.jpg
- S2-facs-dot-plots/No.2/day1-wt+r6c.jpg
- __MACOSX/S2-facs-dot-plots/No.2/._day1-wt+r6c.jpg
- S2-facs-dot-plots/No.2/day1-r6c.jpg
- __MACOSX/S2-facs-dot-plots/No.2/._day1-r6c.jpg
- S2-facs-dot-plots/No.2/day3-empty.jpg
- __MACOSX/S2-facs-dot-plots/No.2/._day3-empty.jpg
- S2-facs-dot-plots/No.2/day3-wt+r6c.jpg
- __MACOSX/S2-facs-dot-plots/No.2/._day3-wt+r6c.jpg
- S2-facs-dot-plots/No.2/day3-wt.jpg
- __MACOSX/S2-facs-dot-plots/No.2/._day3-wt.jpg
- S2-facs-dot-plots/No.2/day1-empty.jpg
- __MACOSX/S2-facs-dot-plots/No.2/._day1-empty.jpg
- S2-facs-dot-plots/No.2/day1-wt.jpg
- __MACOSX/S2-facs-dot-plots/No.2/._day1-wt.jpg
